# Supplementary material for: Knowledge, attitude, and practice (KAP), and acceptance and willingness to pay (WTP) for mosquito-borne diseases control through sterile mosquito release in Bangkok, Thailand
Source: PLoS Negl Trop Dis. 2025 Jul 28;19(7):e0011935. doi: 10.1371/journal.pntd.0011935 (PMC12303319; doi:10.1371/journal.pntd.0011935)
Supplement: S1 Data — (XLSX) [file pntd.0011935.s009.xlsx]

## Sheet: Part-I_Socio-demographic
ID	District	Q1. Gender	Q2. Age Group	Q3. Family Status	Q4. Marital Status	Q5. Education	Q6. Occupation	Q7. Income(THB)	Q8. No. Family Member	Q9. Characteristic of House	Q10. Type of House
0001	Chatuchak	Male	15-34 yr	Others	Single	Bachelor's degree	Government/State Enterprise officer	15,001-20,000	> 5 persons	Rental house	Row house
0002	Chatuchak	Female	Not answer	Head	Widow/widower	Not answer	Government/State Enterprise officer	15,001-20,000	Not answer	Rental house	Row house
0003	Chatuchak	Female	> 55 yr	Head	Widow/widower	Primary school	Laborer	10,0001-15,000	> 5 persons	Rental house	Row house
0004	Chatuchak	Male	> 55 yr	Spouse	Married	Bachelor's degree	Government/State Enterprise officer	> 30,000	3-4 persons	Rental house	Others
0005	Chatuchak	Male	35-54 yr	Head	Married	Secondary school	Government/State Enterprise officer	15,001-20,000	> 5 persons	Rental house	Not answer
0006	Chatuchak	Female	> 55 yr	Spouse	Married	Bachelor's degree	Housekeeper	> 30,000	3-4 persons	Rental house	Row house
0007	Chatuchak	Female	> 55 yr	Spouse	Married	Bachelor's degree	Government/State Enterprise officer	5,001-10,000	3-4 persons	Rental house	Others
0008	Chatuchak	Male	35-54 yr	Son/daughter	Single	Bachelor's degree	Government/State Enterprise officer	10,0001-15,000	1-2 persons	Rental house	Two-story house
0009	Chatuchak	Male	Not answer	Head	Married	Secondary school	Government/State Enterprise officer	5,001-10,000	> 5 persons	Rental house	House
0010	Chatuchak	Female	> 55 yr	Head	Divorced	Bachelor's degree	Government/State Enterprise officer	10,0001-15,000	3-4 persons	Rental house	Row house
0011	Chatuchak	Female	Not answer	Spouse	Married	Bachelor's degree	Government/State Enterprise officer	15,001-20,000	3-4 persons	Rental house	Not answer
0012	Chatuchak	Female	35-54 yr	Spouse	Married	Bachelor's degree	Company employee	20,001-30,000	> 5 persons	Rental house	House
0013	Chatuchak	Female	35-54 yr	Spouse	Married	Bachelor's degree	Government/State Enterprise officer	> 30,000	3-4 persons	Rental house	Not answer
0014	Chatuchak	Male	Not answer	Head	Married	Secondary school	Government/State Enterprise officer	5,001-10,000	3-4 persons	Rental house	Two-story house
0015	Chatuchak	Female	35-54 yr	Spouse	Married	Secondary school	Housekeeper	5,001-10,000	3-4 persons	Not answer	Not answer
0016	Chatuchak	Female	> 55 yr	Head	Single	Secondary school	Laborer	10,0001-15,000	3-4 persons	Rental house	Others
0017	Chatuchak	Female	Not answer	Head	Divorced	Not answer	Housekeeper	10,0001-15,000	1-2 persons	Rental house	Others
0018	Chatuchak	Female	15-34 yr	Son/daughter	Single	Bachelor's degree	Government/State Enterprise officer	5,001-10,000	1-2 persons	Rental house	Not answer
0019	Chatuchak	Female	35-54 yr	Head	Single	Bachelor's degree	Government/State Enterprise officer	15,001-20,000	1-2 persons	Rental house	Not answer
0020	Chatuchak	Female	> 55 yr	Spouse	Married	Primary school	Merchant	20,001-30,000	3-4 persons	Rental house	Two-story house
0021	Chatuchak	Male	35-54 yr	Head	Single	Secondary school	Government/State Enterprise officer	5,001-10,000	> 5 persons	Rental house	Row house
0022	Chatuchak	Female	> 55 yr	Spouse	Married	Secondary school	Merchant	20,001-30,000	3-4 persons	Not answer	Row house
0023	Chatuchak	Female	> 55 yr	Spouse	Married	Bachelor's degree	Merchant	20,001-30,000	> 5 persons	Not answer	Row house
0024	Chatuchak	Female	35-54 yr	Head	Married	Secondary school	Not answer	Not answer	3-4 persons	Rental house	Commercial building
0025	Chatuchak	Male	35-54 yr	Others	Single	Bachelor's degree	Government/State Enterprise officer	20,001-30,000	Not answer	Rental house	Row house
0026	Chatuchak	Male	35-54 yr	Head	Married	Bachelor's degree	Government/State Enterprise officer	> 30,000	3-4 persons	Rental house	One-story house
0027	Chatuchak	Male	15-34 yr	Head	Married	Bachelor's degree	Government/State Enterprise officer	10,0001-15,000	3-4 persons	Rental house	One-story house
0028	Chatuchak	Male	35-54 yr	Head	Married	Bachelor's degree	Not answer	> 30,000	3-4 persons	Rental house	Not answer
0029	Chatuchak	Female	35-54 yr	Spouse	Married	Bachelor's degree	Government/State Enterprise officer	> 30,000	3-4 persons	Rental house	One-story house
0030	Chatuchak	Male	35-54 yr	Head	Single	Bachelor's degree	Government/State Enterprise officer	5,001-10,000	1-2 persons	Rental house	One-story house
0031	Chatuchak	Male	35-54 yr	Head	In relation	Bachelor's degree	Government/State Enterprise officer	15,001-20,000	1-2 persons	Rental house	One-story house
0032	Chatuchak	Male	> 55 yr	Head	Married	Bachelor's degree	Not answer	> 30,000	3-4 persons	Not answer	Not answer
0033	Chatuchak	Male	Not answer	Head	Single	Bachelor's degree	Government/State Enterprise officer	15,001-20,000	1-2 persons	Rental house	Not answer
0034	Chatuchak	Male	35-54 yr	Spouse	Married	Bachelor's degree	Government/State Enterprise officer	15,001-20,000	3-4 persons	Rental house	Not answer
0035	Chatuchak	Male	35-54 yr	Spouse	Married	Bachelor's degree	Government/State Enterprise officer	15,001-20,000	Not answer	Rental house	Not answer
0036	Chatuchak	Male	35-54 yr	Spouse	Married	Bachelor's degree	Government/State Enterprise officer	> 30,000	Not answer	Rental house	Not answer
0037	Chatuchak	Male	35-54 yr	Spouse	Married	Bachelor's degree	Not answer	> 30,000	3-4 persons	Rental house	Not answer
0038	Chatuchak	Male	35-54 yr	Spouse	Married	Secondary school	Government/State Enterprise officer	15,001-20,000	1-2 persons	Rental house	Not answer
0039	Chatuchak	Female	35-54 yr	Head	Married	Secondary school	Government/State Enterprise officer	> 30,000	3-4 persons	Rental house	Row house
0040	Chatuchak	Male	Not answer	Son/daughter	Single	Bachelor's degree	Government/State Enterprise officer	15,001-20,000	Not answer	Rental house	Not answer
0041	Chatuchak	Male	35-54 yr	Head	In relation	Bachelor's degree	Government/State Enterprise officer	15,001-20,000	1-2 persons	Rental house	Apartment/dormitory
0042	Chatuchak	Male	> 55 yr	Head	Married	Bachelor's degree	Government/State Enterprise officer	> 30,000	1-2 persons	Own house	Two-story house
0043	Chatuchak	Female	15-34 yr	Son/daughter	Single	Bachelor's degree	Government/State Enterprise officer	10,0001-15,000	3-4 persons	Rental house	Apartment/dormitory
0044	Chatuchak	Male	> 55 yr	Head	Married	Secondary school	Government/State Enterprise officer	> 30,000	3-4 persons	Rental house	Not answer
0045	Chatuchak	Female	35-54 yr	Others	In relation	Bachelor's degree	Government/State Enterprise officer	15,001-20,000	1-2 persons	Rental house	One-story house
0046	Chatuchak	Female	15-34 yr	Son/daughter	Single	Bachelor's degree	Government/State Enterprise officer	15,001-20,000	3-4 persons	Rental house	Two-story house
0047	Chatuchak	Female	15-34 yr	Others	Single	Secondary school	Other	Not answer	3-4 persons	Rental house	Not answer
0048	Chatuchak	Male	15-34 yr	Not answer	Single	Secondary school	Not answer	Not answer	3-4 persons	Rental house	Row house
0049	Chatuchak	Male	Not answer	Son/daughter	Single	Secondary school	Laborer	10,0001-15,000	3-4 persons	Rental house	Not answer
0050	Chatuchak	Male	15-34 yr	Son/daughter	Single	Bachelor's degree	Government/State Enterprise officer	> 30,000	> 5 persons	Rental house	Not answer
0051	Chatuchak	Male	> 55 yr	Head	Married	Secondary school	Government/State Enterprise officer	> 30,000	3-4 persons	Rental house	Row house
0052	Chatuchak	Male	15-34 yr	Head	Single	Secondary school	Government/State Enterprise officer	10,0001-15,000	1-2 persons	Rental house	Row house
0053	Chatuchak	Male	35-54 yr	Spouse	Married	Bachelor's degree	Government/State Enterprise officer	> 30,000	Not answer	Rental house	Not answer
0054	Chatuchak	Male	35-54 yr	Spouse	Married	Bachelor's degree	Government/State Enterprise officer	> 30,000	Not answer	Rental house	Not answer
0055	Chatuchak	Female	35-54 yr	Head	Single	Bachelor's degree	Government/State Enterprise officer	15,001-20,000	Not answer	Rental house	Not answer
0056	Chatuchak	Female	Not answer	Head	Single	Bachelor's degree	Government/State Enterprise officer	15,001-20,000	1-2 persons	Rental house	Not answer
0057	Chatuchak	Female	> 55 yr	Spouse	Married	Not answer	Housekeeper	> 30,000	> 5 persons	Rental house	Row house
0058	Chatuchak	Male	> 55 yr	Head	Married	Secondary school	Government/State Enterprise officer	> 30,000	3-4 persons	Rental house	Others
0059	Chatuchak	Female	35-54 yr	Head	Married	Bachelor's degree	Not answer	20,001-30,000	3-4 persons	Rental house	Not answer
0060	Chatuchak	Female	> 55 yr	Not answer	Divorced	Bachelor's degree	Government/State Enterprise officer	> 30,000	1-2 persons	Rental house	Row house
0061	Chatuchak	Female	35-54 yr	Not answer	Single	Bachelor's degree	Not answer	10,0001-15,000	1-2 persons	Rental house	Not answer
0062	Chatuchak	Male	> 55 yr	Head	Married	Bachelor's degree	Not answer	> 30,000	3-4 persons	Rental house	Not answer
0063	Chatuchak	Female	> 55 yr	Head	Divorced	Bachelor's degree	Government/State Enterprise officer	5,001-10,000	3-4 persons	Rental house	Others
0064	Chatuchak	Male	Not answer	Not answer	Not answer	Not answer	Not answer	Not answer	Not answer	Not answer	Not answer
0065	Chatuchak	Male	> 55 yr	Not answer	Not answer	Not answer	Not answer	20,001-30,000	3-4 persons	Rental house	Not answer
0066	Chatuchak	Male	> 55 yr	Spouse	Married	Secondary school	Government/State Enterprise officer	> 30,000	3-4 persons	Rental house	Not answer
0067	Chatuchak	Male	> 55 yr	Not answer	Not answer	Not answer	Not answer	20,001-30,000	Not answer	Rental house	Not answer
0068	Chatuchak	Female	35-54 yr	Not answer	Single	Bachelor's degree	Government/State Enterprise officer	15,001-20,000	1-2 persons	Rental house	Not answer
0069	Chatuchak	Male	35-54 yr	Not answer	Not answer	Not answer	Not answer	Not answer	Not answer	Not answer	Not answer
0070	Chatuchak	Male	35-54 yr	Head	Married	Secondary school	Government/State Enterprise officer	15,001-20,000	Not answer	Rental house	Not answer
0071	Chatuchak	Male	35-54 yr	Head	Married	Bachelor's degree	Government/State Enterprise officer	> 30,000	3-4 persons	Rental house	Not answer
0072	Chatuchak	Male	35-54 yr	Head	Single	Secondary school	Housekeeper	> 30,000	Not answer	Rental house	Not answer
0073	Chatuchak	Male	> 55 yr	Head	Married	Secondary school	Government/State Enterprise officer	> 30,000	3-4 persons	Rental house	Not answer
0074	Chatuchak	Female	15-34 yr	Not answer	Single	Not answer	Government/State Enterprise officer	Not answer	3-4 persons	Rental house	Not answer
0075	Chatuchak	Male	35-54 yr	Head	Married	Bachelor's degree	Company employee	20,001-30,000	1-2 persons	Rental house	Not answer
0076	Chatuchak	Male	35-54 yr	Head	Married	Bachelor's degree	Housekeeper	> 30,000	3-4 persons	Rental house	Not answer
0077	Chatuchak	Male	35-54 yr	Head	Married	Secondary school	Government/State Enterprise officer	> 30,000	3-4 persons	Rental house	Row house
0078	Chatuchak	Male	Not answer	Head	Single	Bachelor's degree	Government/State Enterprise officer	10,0001-15,000	1-2 persons	Rental house	Row house
0079	Chatuchak	Female	Not answer	Spouse	Married	Bachelor's degree	Government/State Enterprise officer	> 30,000	3-4 persons	Rental house	Row house
0080	Chatuchak	Male	35-54 yr	Head	Married	Secondary school	Government/State Enterprise officer	> 30,000	1-2 persons	Rental house	Row house
0081	Chatuchak	Male	15-34 yr	Others	Single	Secondary school	Government/State Enterprise officer	10,0001-15,000	1-2 persons	Rental house	Commercial building
0082	Chatuchak	Male	15-34 yr	Others	Single	Secondary school	Government/State Enterprise officer	10,0001-15,000	1-2 persons	Rental house	Commercial building
0083	Chatuchak	Female	35-54 yr	Spouse	In relation	Secondary school	Company employee	10,0001-15,000	3-4 persons	Rental house	Row house
0084	Chatuchak	Female	35-54 yr	Spouse	Married	Secondary school	Government/State Enterprise officer	5,001-10,000	1-2 persons	Rental house	House
0085	Chatuchak	Female	15-34 yr	Relatives	Single	Secondary school	Laborer	5,001-10,000	1-2 persons	Rental house	Apartment/dormitory
0086	Chatuchak	Female	15-34 yr	Others	Single	Bachelor's degree	Government/State Enterprise officer	15,001-20,000	1-2 persons	Rental house	House
0087	Chatuchak	Male	> 55 yr	Head	Married	Secondary school	Government/State Enterprise officer	> 30,000	1-2 persons	Rental house	Not answer
0088	Chatuchak	Female	35-54 yr	Head	Single	Not answer	Government/State Enterprise officer	5,001-10,000	1-2 persons	Rental house	Not answer
0089	Chatuchak	Male	15-34 yr	Not answer	Single	Not answer	Government/State Enterprise officer	Not answer	1-2 persons	Rental house	Not answer
0090	Chatuchak	Male	35-54 yr	Head	Married	Bachelor's degree	Government/State Enterprise officer	> 30,000	3-4 persons	Rental house	Not answer
0091	Chatuchak	Male	> 55 yr	Spouse	Married	Bachelor's degree	Government/State Enterprise officer	> 30,000	Not answer	Not answer	Not answer
0092	Chatuchak	Male	35-54 yr	Spouse	Married	Secondary school	Government/State Enterprise officer	20,001-30,000	3-4 persons	Rental house	Not answer
0093	Chatuchak	Female	15-34 yr	Not answer	Single	Bachelor's degree	Company employee	15,001-20,000	1-2 persons	Rental house	Not answer
0094	Chatuchak	Female	35-54 yr	Spouse	Married	Bachelor's degree	Government/State Enterprise officer	Not answer	3-4 persons	Rental house	Row house
0095	Chatuchak	Male	35-54 yr	Not answer	Single	Not answer	Government/State Enterprise officer	Not answer	1-2 persons	Rental house	Others
0096	Chatuchak	Male	35-54 yr	Not answer	Single	Not answer	Government/State Enterprise officer	10,0001-15,000	> 5 persons	Rental house	Others
0097	Chatuchak	Male	35-54 yr	Head	Divorced	Secondary school	Government/State Enterprise officer	20,001-30,000	1-2 persons	Rental house	Row house
0098	Chatuchak	Male	35-54 yr	Head	Married	Secondary school	Government/State Enterprise officer	> 30,000	3-4 persons	Rental house	Row house
0099	Chatuchak	Male	35-54 yr	Head	Married	Secondary school	Government/State Enterprise officer	20,001-30,000	> 5 persons	Rental house	Others
0100	Chatuchak	Male	35-54 yr	Spouse	Married	Bachelor's degree	Government/State Enterprise officer	> 30,000	> 5 persons	Rental house	Not answer
0101	Chatuchak	Male	> 55 yr	Head	Single	Secondary school	Laborer	5,001-10,000	Not answer	Rental house	Not answer
0102	Chatuchak	Female	35-54 yr	Spouse	Married	Secondary school	Laborer	10,0001-15,000	3-4 persons	Rental house	Others
0103	Chatuchak	Female	35-54 yr	Spouse	Married	Secondary school	Housekeeper	> 30,000	3-4 persons	Rental house	Others
0104	Chatuchak	Female	35-54 yr	Spouse	Married	Secondary school	Merchant	10,0001-15,000	3-4 persons	Rental house	Others
0105	Chatuchak	Female	> 55 yr	Others	Married	No education	Other	Not answer	> 5 persons	Rental house	Row house
0106	Chatuchak	Male	> 55 yr	Spouse	Married	Bachelor's degree	Government/State Enterprise officer	20,001-30,000	3-4 persons	Rental house	Others
0107	Chatuchak	Female	35-54 yr	Spouse	Married	Secondary school	Other	Not answer	3-4 persons	Rental house	Others
0108	Chatuchak	Female	35-54 yr	Spouse	Married	Bachelor's degree	Merchant	20,001-30,000	3-4 persons	Rental house	Row house
0109	Chatuchak	Male	35-54 yr	Head	Married	Bachelor's degree	Government/State Enterprise officer	20,001-30,000	3-4 persons	Rental house	Others
0110	Chatuchak	Female	35-54 yr	Not answer	Married	Bachelor's degree	Housekeeper	10,0001-15,000	3-4 persons	Rental house	Others
0111	Chatuchak	Female	Not answer	Spouse	Married	Bachelor's degree	Other	5,001-10,000	Not answer	Rental house	One-story house
0112	Chatuchak	Female	35-54 yr	Spouse	Widow/widower	Secondary school	Housekeeper	> 30,000	1-2 persons	Rental house	Others
0113	Chatuchak	Female	35-54 yr	Spouse	Married	Secondary school	Housekeeper	15,001-20,000	3-4 persons	Rental house	Others
0114	Chatuchak	Female	35-54 yr	Spouse	Married	Secondary school	Housekeeper	15,001-20,000	> 5 persons	Rental house	Others
0115	Chatuchak	Female	35-54 yr	Spouse	Married	Secondary school	Housekeeper	> 30,000	> 5 persons	Rental house	Others
0116	Chatuchak	Female	> 55 yr	Head	Married	Secondary school	Merchant	10,0001-15,000	> 5 persons	Rental house	Others
0117	Chatuchak	Female	15-34 yr	Son/daughter	Single	Bachelor's degree	Government/State Enterprise officer	10,0001-15,000	1-2 persons	Rental house	Others
0118	Chatuchak	Male	> 55 yr	Head	Married	Bachelor's degree	Government/State Enterprise officer	Not answer	3-4 persons	Rental house	Others
0119	Chatuchak	Female	35-54 yr	Son/daughter	Married	Bachelor's degree	Government/State Enterprise officer	20,001-30,000	> 5 persons	Rental house	Apartment/dormitory
0120	Chatuchak	Female	> 55 yr	Others	Single	Secondary school	Housekeeper	Not answer	3-4 persons	Rental house	Others
0121	Chatuchak	Female	15-34 yr	Son/daughter	Single	Bachelor's degree	Other	10,0001-15,000	> 5 persons	Rental house	Apartment/dormitory
0122	Chatuchak	Female	35-54 yr	Spouse	Married	Secondary school	Merchant	5,001-10,000	3-4 persons	Rental house	Not answer
0123	Chatuchak	Female	Not answer	Not answer	Not answer	Not answer	Not answer	Not answer	Not answer	Not answer	Not answer
0124	Chatuchak	Female	Not answer	Not answer	Not answer	Not answer	Not answer	Not answer	Not answer	Not answer	Not answer
0125	Chatuchak	Male	15-34 yr	Head	Married	Bachelor's degree	Government/State Enterprise officer	10,0001-15,000	3-4 persons	Rental house	House
0126	Chatuchak	Male	35-54 yr	Head	Married	Bachelor's degree	Government/State Enterprise officer	20,001-30,000	3-4 persons	Rental house	Not answer
0127	Chatuchak	Female	> 55 yr	Head	Widow/widower	Primary school	Housekeeper	10,0001-15,000	1-2 persons	Rental house	House
0128	Chatuchak	Female	15-34 yr	Son/daughter	Single	Bachelor's degree	Laborer	15,001-20,000	3-4 persons	Rental house	One-story house
0129	Chatuchak	Female	35-54 yr	Spouse	Married	Bachelor's degree	Government/State Enterprise officer	> 30,000	> 5 persons	Rental house	Row house
0130	Chatuchak	Female	15-34 yr	Spouse	Married	Bachelor's degree	Laborer	15,001-20,000	3-4 persons	Rental house	Apartment/dormitory
0131	Chatuchak	Female	35-54 yr	Spouse	Married	Not answer	Laborer	5,001-10,000	3-4 persons	Rental house	House
0132	Chatuchak	Male	35-54 yr	Head	Married	Not answer	Not answer	Not answer	Not answer	Rental house	Not answer
0133	Chatuchak	Male	> 55 yr	Head	Married	Secondary school	Other	20,001-30,000	3-4 persons	Rental house	Apartment/dormitory
0134	Chatuchak	Female	35-54 yr	Head	Married	Bachelor's degree	Company employee	15,001-20,000	3-4 persons	Rental house	Row house
0135	Chatuchak	Male	35-54 yr	Head	Married	Bachelor's degree	Laborer	> 30,000	> 5 persons	Rental house	Two-story house
0136	Chatuchak	Female	> 55 yr	Spouse	Married	Not answer	Merchant	Not answer	3-4 persons	Rental house	Others
0137	Chatuchak	Male	> 55 yr	Head	Married	Secondary school	Merchant	5,001-10,000	3-4 persons	Rental house	Not answer
0138	Chatuchak	Female	35-54 yr	Spouse	In relation	Primary school	Laborer	5,001-10,000	3-4 persons	Rental house	Not answer
0139	Chatuchak	Male	35-54 yr	Not answer	Single	Secondary school	Government/State Enterprise officer	20,001-30,000	Not answer	Rental house	Not answer
0140	Chatuchak	Female	35-54 yr	Spouse	Married	Secondary school	Merchant	20,001-30,000	1-2 persons	Rental house	Not answer
0141	Chatuchak	Male	> 55 yr	Head	Not answer	Secondary school	Laborer	< 5,000	Not answer	Not answer	Not answer
0142	Chatuchak	Female	Not answer	Head	Not answer	No education	Laborer	Not answer	Not answer	Own house	Not answer
0143	Chatuchak	Female	> 55 yr	Head	Not answer	No education	Laborer	Not answer	Not answer	Not answer	One-story house
0144	Chatuchak	Male	> 55 yr	Head	Not answer	Secondary school	Laborer	Not answer	Not answer	Rental house	Not answer
0145	Chatuchak	Female	> 55 yr	Head	Not answer	Secondary school	Laborer	Not answer	Not answer	Not answer	Not answer
0146	Chatuchak	Female	> 55 yr	Head	Not answer	Secondary school	Laborer	Not answer	Not answer	Not answer	Not answer
0147	Chatuchak	Male	> 55 yr	Head	Single	No education	Laborer	Not answer	Not answer	Not answer	Not answer
0148	Chatuchak	Male	> 55 yr	Head	Single	No education	Laborer	Not answer	Not answer	Not answer	Not answer
0149	Chatuchak	Male	> 55 yr	Not answer	Not answer	Not answer	Not answer	Not answer	Not answer	Not answer	Not answer
0150	Chatuchak	Male	Not answer	Head	Not answer	Secondary school	Laborer	Not answer	Not answer	Not answer	Not answer
0151	Chatuchak	Male	Not answer	Head	Married	Primary school	Government/State Enterprise officer	15,001-20,000	3-4 persons	Rental house	Row house
0152	Chatuchak	Male	> 55 yr	Head	Widow/widower	Secondary school	Government/State Enterprise officer	15,001-20,000	3-4 persons	Rental house	Not answer
0153	Chatuchak	Male	> 55 yr	Head	Married	Secondary school	Government/State Enterprise officer	15,001-20,000	3-4 persons	Rental house	Row house
0154	Chatuchak	Female	> 55 yr	Head	Single	Secondary school	Government/State Enterprise officer	15,001-20,000	1-2 persons	Rental house	Row house
0155	Chatuchak	Male	> 55 yr	Head	Widow/widower	Secondary school	Government/State Enterprise officer	15,001-20,000	3-4 persons	Own house	House
0156	Chatuchak	Female	> 55 yr	Head	Widow/widower	Primary school	Merchant	5,001-10,000	> 5 persons	Own house	House
0157	Chatuchak	Female	Not answer	Spouse	Married	Secondary school	Laborer	5,001-10,000	3-4 persons	Own house	Not answer
0158	Chatuchak	Male	> 55 yr	Head	Married	Secondary school	Government/State Enterprise officer	15,001-20,000	3-4 persons	Rental house	Row house
0159	Chatuchak	Male	> 55 yr	Head	Married	Secondary school	Laborer	10,0001-15,000	3-4 persons	Rental house	Row house
0160	Chatuchak	Male	> 55 yr	Head	Married	Primary school	Laborer	5,001-10,000	3-4 persons	Own house	Row house
0161	Chatuchak	Female	35-54 yr	Head	Not answer	Primary school	Housekeeper	5,001-10,000	3-4 persons	Rental house	Row house
0162	Chatuchak	Male	35-54 yr	Head	Single	Secondary school	Laborer	10,0001-15,000	> 5 persons	Rental house	Row house
0163	Chatuchak	Female	35-54 yr	Head	In relation	Secondary school	Government/State Enterprise officer	15,001-20,000	1-2 persons	Rental house	Row house
0164	Chatuchak	Male	35-54 yr	Head	Married	Secondary school	Government/State Enterprise officer	10,0001-15,000	3-4 persons	Rental house	Row house
0165	Chatuchak	Female	15-34 yr	Head	Single	Secondary school	Government/State Enterprise officer	15,001-20,000	3-4 persons	Rental house	Row house
0166	Chatuchak	Female	15-34 yr	Head	Single	Bachelor's degree	Government/State Enterprise officer	15,001-20,000	3-4 persons	Rental house	Row house
0167	Chatuchak	Male	Not answer	Head	In relation	Bachelor's degree	Government/State Enterprise officer	15,001-20,000	1-2 persons	Rental house	Row house
0168	Chatuchak	Female	15-34 yr	Son/daughter	Single	Bachelor's degree	Government/State Enterprise officer	15,001-20,000	3-4 persons	Rental house	Row house
0169	Chatuchak	Male	35-54 yr	Others	Single	Bachelor's degree	Government/State Enterprise officer	10,0001-15,000	1-2 persons	Rental house	Row house
0170	Chatuchak	Male	Not answer	Head	Married	Secondary school	Government/State Enterprise officer	10,0001-15,000	1-2 persons	Rental house	Row house
0171	Chatuchak	Female	35-54 yr	Son/daughter	Single	Bachelor's degree	Other	Not answer	3-4 persons	Rental house	Commercial building
0172	Chatuchak	Female	> 55 yr	Spouse	Widow/widower	Secondary school	Laborer	10,0001-15,000	> 5 persons	Rental house	House
0173	Chatuchak	Male	15-34 yr	Son/daughter	In relation	Bachelor's degree	Other	15,001-20,000	> 5 persons	Own house	Two-story house
0174	Chatuchak	Female	15-34 yr	Son/daughter	Single	Bachelor's degree	Other	10,0001-15,000	3-4 persons	Own house	Two-story house
0175	Chatuchak	Female	35-54 yr	Spouse	Divorced	Secondary school	Laborer	10,0001-15,000	3-4 persons	Own house	House
0176	Chatuchak	Female	35-54 yr	Son/daughter	Single	Bachelor's degree	Merchant	Not answer	3-4 persons	Own house	House
0177	Chatuchak	Female	15-34 yr	Son/daughter	In relation	Secondary school	Other	Not answer	3-4 persons	Own house	Two-story house
0178	Chatuchak	Male	Not answer	Relatives	Single	Primary school	Laborer	5,001-10,000	1-2 persons	Rental house	Row house
0179	Chatuchak	Female	> 55 yr	Relatives	Single	Secondary school	Laborer	10,0001-15,000	> 5 persons	Own house	House
0180	Chatuchak	Female	> 55 yr	Spouse	Widow/widower	Secondary school	Laborer	5,001-10,000	> 5 persons	Own house	House
0181	Bang Khae	Male	> 55 yr	Not answer	Not answer	Primary school	Laborer	Not answer	1-2 persons	Own house	House
0182	Bang Khae	Female	> 55 yr	Head	Married	No education	Housekeeper	5,001-10,000	> 5 persons	Own house	House
0183	Bang Khae	Female	> 55 yr	Not answer	Married	Primary school	Housekeeper	< 5,000	> 5 persons	Own house	House
0184	Bang Khae	Female	35-54 yr	Spouse	Married	Primary school	Merchant	Not answer	> 5 persons	Own house	One-story house
0185	Bang Khae	Female	> 55 yr	Head	Single	Primary school	Merchant	Not answer	1-2 persons	Own house	House
0186	Bang Khae	Female	Not answer	Spouse	Married	Secondary school	Housekeeper	5,001-10,000	> 5 persons	Not answer	House
0187	Bang Khae	Female	> 55 yr	Spouse	Married	Secondary school	Housekeeper	Not answer	3-4 persons	Own house	Two-story house
0188	Bang Khae	Female	> 55 yr	Spouse	Married	Primary school	Laborer	< 5,000	> 5 persons	Own house	House
0189	Bang Khae	Female	Not answer	Spouse	Married	Primary school	Housekeeper	5,001-10,000	Not answer	Not answer	House
0190	Bang Khae	Female	> 55 yr	Spouse	Married	Primary school	Housekeeper	< 5,000	> 5 persons	Own house	Two-story house
0191	Bang Khae	Female	> 55 yr	Not answer	Widow/widower	Primary school	Not answer	Not answer	1-2 persons	Own house	Two-story house
0192	Bang Khae	Female	> 55 yr	Head	Married	Primary school	Merchant	5,001-10,000	> 5 persons	Own house	House
0193	Bang Khae	Female	> 55 yr	Not answer	In relation	Secondary school	Merchant	5,001-10,000	3-4 persons	Own house	House
0194	Bang Khae	Female	15-34 yr	Son/daughter	Single	Secondary school	Not answer	Not answer	Not answer	Rental house	House
0195	Bang Khae	Female	> 55 yr	Not answer	In relation	Primary school	Housekeeper	5,001-10,000	> 5 persons	Rental house	House
0196	Bang Khae	Female	Not answer	Spouse	Married	Primary school	Housekeeper	5,001-10,000	> 5 persons	Not answer	Not answer
0197	Bang Khae	Female	> 55 yr	Not answer	Not answer	Primary school	Laborer	Not answer	> 5 persons	Own house	House
0198	Bang Khae	Female	35-54 yr	Not answer	Widow/widower	Primary school	Merchant	5,001-10,000	> 5 persons	Own house	House
0199	Bang Khae	Male	> 55 yr	Not answer	In relation	Primary school	Company employee	5,001-10,000	1-2 persons	Own house	House
0200	Bang Khae	Male	> 55 yr	Spouse	Married	Primary school	Company employee	< 5,000	Not answer	Own house	Two-story house
0201	Bang Khae	Female	> 55 yr	Spouse	Married	Primary school	Housekeeper	5,001-10,000	> 5 persons	Own house	House
0202	Bang Khae	Male	> 55 yr	Spouse	Married	Primary school	Laborer	5,001-10,000	3-4 persons	Own house	House
0203	Bang Khae	Female	> 55 yr	Head	Widow/widower	Primary school	Housekeeper	< 5,000	> 5 persons	Own house	House
0204	Bang Khae	Male	> 55 yr	Spouse	Married	Primary school	Laborer	5,001-10,000	3-4 persons	Own house	House
0205	Bang Khae	Female	> 55 yr	Head	Married	Secondary school	Merchant	5,001-10,000	> 5 persons	Own house	House
0206	Bang Khae	Female	> 55 yr	Spouse	In relation	Secondary school	Housekeeper	10,0001-15,000	3-4 persons	Own house	One-story house
0207	Bang Khae	Male	> 55 yr	Head	Married	Primary school	Government/State Enterprise officer	15,001-20,000	3-4 persons	Own house	House
0208	Bang Khae	Female	35-54 yr	Spouse	Married	Secondary school	Merchant	< 5,000	> 5 persons	Own house	House
0209	Bang Khae	Female	> 55 yr	Spouse	Married	Bachelor's degree	Laborer	5,001-10,000	> 5 persons	Rental house	Two-story house
0210	Bang Khae	Female	> 55 yr	Head	Widow/widower	Primary school	Housekeeper	< 5,000	3-4 persons	Own house	Two-story house
0211	Bang Khae	Female	Not answer	Head	Married	Primary school	Laborer	15,001-20,000	> 5 persons	Own house	Two-story house
0212	Bang Khae	Male	> 55 yr	Head	Single	Primary school	Laborer	< 5,000	> 5 persons	Not answer	One-story house
0213	Bang Khae	Male	> 55 yr	Head	Married	Bachelor's degree	Other	15,001-20,000	3-4 persons	Own house	Others
0214	Bang Khae	Female	35-54 yr	Spouse	Married	Primary school	Merchant	Not answer	Not answer	Own house	Not answer
0215	Bang Khae	Female	> 55 yr	Others	Widow/widower	No education	Housekeeper	Not answer	> 5 persons	Own house	One-story house
0216	Bang Khae	Female	35-54 yr	Spouse	Married	Secondary school	Laborer	< 5,000	3-4 persons	Rental house	House
0217	Bang Khae	Female	> 55 yr	Not answer	Single	No education	Laborer	5,001-10,000	> 5 persons	Rental house	House
0218	Bang Khae	Female	35-54 yr	Not answer	In relation	Secondary school	Merchant	5,001-10,000	3-4 persons	Own house	House
0219	Bang Khae	Female	> 55 yr	Head	Widow/widower	Primary school	Other	< 5,000	3-4 persons	Own house	Two-story house
0220	Bang Khae	Female	> 55 yr	Spouse	Married	Primary school	Housekeeper	< 5,000	> 5 persons	Own house	House
0221	Bang Khae	Male	> 55 yr	Spouse	Married	Primary school	Not answer	5,001-10,000	> 5 persons	Own house	House
0222	Bang Khae	Female	15-34 yr	Spouse	Married	Secondary school	Merchant	20,001-30,000	3-4 persons	Own house	House
0223	Bang Khae	Female	> 55 yr	Not answer	Not answer	Primary school	Other	10,0001-15,000	3-4 persons	Own house	Row house
0224	Bang Khae	Male	35-54 yr	Spouse	Married	Primary school	Not answer	20,001-30,000	3-4 persons	Own house	Two-story house
0225	Bang Khae	Female	> 55 yr	Head	Not answer	Primary school	Merchant	20,001-30,000	> 5 persons	Own house	House
0226	Bang Khae	Female	> 55 yr	Relatives	Single	Secondary school	Other	Not answer	> 5 persons	Own house	One-story house
0227	Bang Khae	Female	35-54 yr	Head	Single	Bachelor's degree	Government/State Enterprise officer	Not answer	1-2 persons	Not answer	Not answer
0228	Bang Khae	Female	> 55 yr	Not answer	Married	Primary school	Housekeeper	Not answer	1-2 persons	Own house	Not answer
0229	Bang Khae	Female	> 55 yr	Head	Widow/widower	Primary school	Merchant	< 5,000	Not answer	Own house	Not answer
0230	Bang Khae	Female	35-54 yr	Spouse	In relation	Primary school	Other	5,001-10,000	3-4 persons	Own house	One-story house
0231	Bang Khae	Female	35-54 yr	Spouse	Married	Secondary school	Housekeeper	< 5,000	3-4 persons	Own house	One-story house
0232	Bang Khae	Female	> 55 yr	Relatives	Single	Primary school	Laborer	< 5,000	1-2 persons	Own house	House
0233	Bang Khae	Female	> 55 yr	Spouse	Married	Primary school	Merchant	< 5,000	3-4 persons	Own house	Two-story house
0234	Bang Khae	Female	15-34 yr	Son/daughter	Widow/widower	Secondary school	Laborer	15,001-20,000	> 5 persons	Own house	One-story house
0235	Bang Khae	Female	> 55 yr	Spouse	Married	Primary school	Housekeeper	Not answer	3-4 persons	Own house	One-story house
0236	Bang Khae	Female	> 55 yr	Spouse	Married	Primary school	Housekeeper	Not answer	> 5 persons	Own house	Not answer
0237	Bang Khae	Female	> 55 yr	Head	Married	Primary school	Housekeeper	5,001-10,000	> 5 persons	Own house	Two-story house
0238	Bang Khae	Female	> 55 yr	Head	Divorced	Primary school	Housekeeper	5,001-10,000	> 5 persons	Own house	House
0239	Bang Khae	Female	> 55 yr	Not answer	Not answer	Primary school	Laborer	10,0001-15,000	Not answer	Own house	House
0240	Bang Khae	Female	Not answer	Head	Divorced	Primary school	Government/State Enterprise officer	5,001-10,000	1-2 persons	Own house	House
0241	Bang Khae	Female	Not answer	Not answer	Not answer	Not answer	Not answer	Not answer	Not answer	Not answer	Not answer
0242	Bang Khae	Female	Not answer	Not answer	Not answer	Not answer	Not answer	Not answer	Not answer	Not answer	Not answer
0243	Bang Khae	Female	35-54 yr	Not answer	Married	Not answer	Laborer	Not answer	> 5 persons	Own house	Not answer
0244	Bang Khae	Female	> 55 yr	Head	Married	Secondary school	Laborer	5,001-10,000	> 5 persons	Own house	Not answer
0245	Bang Khae	Female	35-54 yr	Head	Divorced	Bachelor's degree	Laborer	10,0001-15,000	> 5 persons	Own house	Two-story house
0246	Bang Khae	Male	35-54 yr	Spouse	In relation	Secondary school	Laborer	5,001-10,000	> 5 persons	Own house	One-story house
0247	Bang Khae	Male	35-54 yr	Spouse	Married	Secondary school	Government/State Enterprise officer	5,001-10,000	1-2 persons	Own house	One-story house
0248	Bang Khae	Male	15-34 yr	Not answer	In relation	Secondary school	Laborer	5,001-10,000	3-4 persons	Rental house	One-story house
0249	Bang Khae	Female	15-34 yr	Spouse	In relation	Primary school	Not answer	Not answer	3-4 persons	Rental house	One-story house
0250	Bang Khae	Male	> 55 yr	Head	Married	Secondary school	Laborer	5,001-10,000	3-4 persons	Own house	Two-story house
0251	Bang Khae	Male	> 55 yr	Head	Married	Primary school	Laborer	Not answer	3-4 persons	Own house	Two-story house
0252	Bang Khae	Male	15-34 yr	Son/daughter	Married	Bachelor's degree	Government/State Enterprise officer	15,001-20,000	> 5 persons	Own house	Two-story house
0253	Bang Khae	Female	35-54 yr	Spouse	Married	Secondary school	Laborer	15,001-20,000	3-4 persons	Rental house	House
0254	Bang Khae	Male	> 55 yr	Head	Not answer	Primary school	Company employee	10,0001-15,000	Not answer	Own house	House
0255	Bang Khae	Male	> 55 yr	Head	Married	Primary school	Housekeeper	5,001-10,000	Not answer	Own house	House
0256	Bang Khae	Female	15-34 yr	Relatives	Single	Secondary school	Company employee	10,0001-15,000	Not answer	Own house	House
0257	Bang Khae	Male	35-54 yr	Not answer	Not answer	Secondary school	Company employee	5,001-10,000	Not answer	Own house	House
0258	Bang Khae	Female	35-54 yr	Spouse	Married	Secondary school	Laborer	15,001-20,000	> 5 persons	Own house	Two-story house
0259	Bang Khae	Female	15-34 yr	Relatives	Single	Secondary school	Company employee	10,0001-15,000	3-4 persons	Rental house	One-story house
0260	Bang Khae	Female	35-54 yr	Spouse	Married	Bachelor's degree	Other	15,001-20,000	3-4 persons	Rental house	Row house
0261	Bang Khae	Female	15-34 yr	Son/daughter	Married	Secondary school	Merchant	5,001-10,000	> 5 persons	Own house	House
0262	Bang Khae	Female	15-34 yr	Relatives	Single	Bachelor's degree	Company employee	15,001-20,000	1-2 persons	Rental house	One-story house
0263	Bang Khae	Male	15-34 yr	Son/daughter	In relation	Primary school	Laborer	5,001-10,000	> 5 persons	Not answer	House
0264	Bang Khae	Female	35-54 yr	Spouse	In relation	Secondary school	Laborer	5,001-10,000	1-2 persons	Own house	House
0265	Bang Khae	Female	15-34 yr	Spouse	In relation	Secondary school	Housekeeper	10,0001-15,000	> 5 persons	Own house	House
0266	Bang Khae	Male	> 55 yr	Head	Married	Primary school	Laborer	> 30,000	> 5 persons	Own house	Two-story house
0267	Bang Khae	Male	15-34 yr	Son/daughter	In relation	Secondary school	Laborer	15,001-20,000	3-4 persons	Own house	House
0268	Bang Khae	Female	> 55 yr	Spouse	Married	Secondary school	Merchant	< 5,000	> 5 persons	Own house	Two-story house
0269	Bang Khae	Male	35-54 yr	Head	Married	Secondary school	Merchant	5,001-10,000	1-2 persons	Own house	Two-story house
0270	Bang Khae	Male	> 55 yr	Head	Married	Primary school	Laborer	< 5,000	> 5 persons	Own house	Two-story house
0271	Bang Khae	Male	> 55 yr	Not answer	Not answer	Primary school	Other	5,001-10,000	Not answer	Rental house	Others
0272	Bang Khae	Female	Not answer	Spouse	Widow/widower	Secondary school	Merchant	20,001-30,000	1-2 persons	Own house	House
0273	Bang Khae	Female	> 55 yr	Spouse	Married	Primary school	Merchant	5,001-10,000	3-4 persons	Own house	House
0274	Bang Khae	Female	35-54 yr	Son/daughter	Single	Secondary school	Merchant	15,001-20,000	> 5 persons	Own house	Two-story house
0275	Bang Khae	Male	> 55 yr	Head	Married	Bachelor's degree	Merchant	10,0001-15,000	> 5 persons	Own house	Two-story house
0276	Bang Khae	Female	> 55 yr	Not answer	Single	Bachelor's degree	Farmer	Not answer	1-2 persons	Own house	House
0277	Bang Khae	Male	35-54 yr	Head	Married	Bachelor's degree	Laborer	20,001-30,000	3-4 persons	Own house	House
0278	Bang Khae	Male	> 55 yr	Head	Married	Primary school	Merchant	Not answer	1-2 persons	Own house	House
0279	Bang Khae	Female	> 55 yr	Not answer	Not answer	Not answer	Not answer	Not answer	Not answer	Not answer	Not answer
0280	Bang Khae	Male	35-54 yr	Head	Married	Primary school	Merchant	> 30,000	3-4 persons	Own house	House
0281	Bang Khae	Female	35-54 yr	Others	Single	Bachelor's degree	Merchant	10,0001-15,000	> 5 persons	Own house	Two-story house
0282	Bang Khae	Female	> 55 yr	Not answer	Widow/widower	Primary school	Housekeeper	Not answer	> 5 persons	Rental house	Not answer
0283	Bang Khae	Female	Not answer	Son/daughter	Married	Bachelor's degree	Company employee	Not answer	> 5 persons	Own house	House
0284	Bang Khae	Male	35-54 yr	Son/daughter	Single	Bachelor's degree	Other	< 5,000	3-4 persons	Rental house	House
0285	Bang Khae	Male	35-54 yr	Head	Single	Bachelor's degree	Laborer	5,001-10,000	3-4 persons	Own house	Two-story house
0286	Bang Khae	Female	> 55 yr	Not answer	Widow/widower	Not answer	Merchant	5,001-10,000	> 5 persons	Own house	Two-story house
0287	Bang Khae	Male	35-54 yr	Head	Single	Bachelor's degree	Merchant	20,001-30,000	3-4 persons	Rental house	Commercial building
0288	Bang Khae	Female	Not answer	Head	In relation	Secondary school	Merchant	5,001-10,000	> 5 persons	Rental house	Not answer
0289	Bang Khae	Female	35-54 yr	Spouse	Married	Bachelor's degree	Merchant	5,001-10,000	> 5 persons	Own house	One-story house
0290	Bang Khae	Female	Not answer	Head	Widow/widower	No education	Other	Not answer	1-2 persons	Own house	House
0291	Bang Khae	Female	> 55 yr	Relatives	Single	Primary school	Housekeeper	Not answer	3-4 persons	Not answer	House
0292	Bang Khae	Female	> 55 yr	Head	Married	Secondary school	Merchant	5,001-10,000	> 5 persons	Rental house	House
0293	Bang Khae	Female	> 55 yr	Son/daughter	Single	Primary school	Housekeeper	Not answer	> 5 persons	Own house	House
0294	Bang Khae	Male	> 55 yr	Head	Widow/widower	Primary school	Not answer	Not answer	Not answer	Rental house	House
0295	Bang Khae	Female	> 55 yr	Head	Married	Secondary school	Housekeeper	< 5,000	3-4 persons	Own house	Two-story house
0296	Bang Khae	Male	> 55 yr	Not answer	Single	Secondary school	Other	< 5,000	> 5 persons	Own house	Not answer
0297	Bang Khae	Male	Not answer	Spouse	Married	Primary school	Housekeeper	10,0001-15,000	> 5 persons	Own house	One-story house
0298	Bang Khae	Male	> 55 yr	Not answer	Single	Secondary school	Laborer	Not answer	1-2 persons	Rental house	One-story house
0299	Bang Khae	Female	> 55 yr	Head	Widow/widower	Primary school	Other	Not answer	> 5 persons	Rental house	Not answer
0300	Bang Khae	Female	> 55 yr	Head	Widow/widower	Primary school	Merchant	5,001-10,000	3-4 persons	Own house	House
0301	Bang Khae	Female	> 55 yr	Head	Single	Primary school	Merchant	5,001-10,000	1-2 persons	Own house	House
0302	Bang Khae	Female	> 55 yr	Head	Single	Secondary school	Laborer	< 5,000	3-4 persons	Rental house	Row house
0303	Bang Khae	Female	Not answer	Head	Single	Primary school	Merchant	5,001-10,000	Not answer	Rental house	Row house
0304	Bang Khae	Female	Not answer	Not answer	Single	Secondary school	Housekeeper	Not answer	3-4 persons	Own house	Not answer
0305	Bang Khae	Male	35-54 yr	Others	Single	Bachelor's degree	Other	< 5,000	Not answer	Own house	House
0306	Bang Khae	Female	> 55 yr	Others	Widow/widower	Primary school	Merchant	< 5,000	3-4 persons	Own house	House
0307	Bang Khae	Female	> 55 yr	Spouse	Not answer	Primary school	Housekeeper	Not answer	> 5 persons	Rental house	Not answer
0308	Bang Khae	Male	> 55 yr	Head	Married	Bachelor's degree	Government/State Enterprise officer	15,001-20,000	3-4 persons	Own house	House
0309	Bang Khae	Female	> 55 yr	Head	Single	Primary school	Other	< 5,000	1-2 persons	Rental house	Row house
0310	Bang Khae	Female	Not answer	Spouse	Married	Secondary school	Housekeeper	5,001-10,000	1-2 persons	Rental house	Row house
0311	Bang Khae	Female	Not answer	Spouse	Married	Primary school	Housekeeper	10,0001-15,000	> 5 persons	Own house	Two-story house
0312	Bang Khae	Female	Not answer	Head	Married	Secondary school	Laborer	10,0001-15,000	Not answer	Not answer	Two-story house
0313	Bang Khae	Male	> 55 yr	Head	Married	Secondary school	Not answer	Not answer	Not answer	Not answer	House
0314	Bang Khae	Female	35-54 yr	Spouse	Married	Primary school	Housekeeper	Not answer	> 5 persons	Own house	House
0315	Bang Khae	Female	> 55 yr	Spouse	Widow/widower	Secondary school	Housekeeper	Not answer	1-2 persons	Own house	House
0316	Bang Khae	Female	> 55 yr	Spouse	Widow/widower	Not answer	Housekeeper	Not answer	> 5 persons	Own house	House
0317	Bang Khae	Female	> 55 yr	Spouse	Married	Not answer	Not answer	Not answer	Not answer	Own house	House
0318	Bang Khae	Male	Not answer	Spouse	Married	Primary school	Other	Not answer	> 5 persons	Rental house	House
0319	Bang Khae	Female	35-54 yr	Head	Single	Secondary school	Merchant	< 5,000	> 5 persons	Rental house	House
0320	Bang Khae	Female	35-54 yr	Head	Single	Secondary school	Merchant	< 5,000	> 5 persons	Rental house	House
0321	Bang Khae	Female	35-54 yr	Spouse	Married	Primary school	Laborer	10,0001-15,000	3-4 persons	Rental house	House
0322	Bang Khae	Male	35-54 yr	Head	In relation	Primary school	Laborer	10,0001-15,000	3-4 persons	Own house	House
0323	Bang Khae	Female	35-54 yr	Head	Single	Primary school	Housekeeper	5,001-10,000	> 5 persons	Own house	House
0324	Bang Khae	Female	15-34 yr	Son/daughter	Not answer	Secondary school	Not answer	10,0001-15,000	> 5 persons	Rental house	House
0325	Bang Khae	Male	35-54 yr	Not answer	Single	Primary school	Laborer	5,001-10,000	Not answer	Rental house	Not answer
0326	Bang Khae	Male	15-34 yr	Son/daughter	Single	Secondary school	Not answer	10,0001-15,000	3-4 persons	Rental house	Not answer
0327	Bang Khae	Female	15-34 yr	Not answer	Not answer	Not answer	Not answer	Not answer	Not answer	Not answer	Not answer
0328	Bang Khae	Female	Not answer	Not answer	Not answer	Not answer	Not answer	Not answer	Not answer	Not answer	Not answer
0329	Bang Khae	Female	Not answer	Not answer	Not answer	Not answer	Not answer	Not answer	Not answer	Not answer	Not answer
0330	Bang Khae	Female	> 55 yr	Not answer	Not answer	Not answer	Not answer	Not answer	Not answer	Not answer	Not answer
0331	Bang Khae	Male	35-54 yr	Head	Not answer	Not answer	Not answer	Not answer	Not answer	Not answer	Not answer
0332	Bang Khae	Female	> 55 yr	Not answer	Not answer	Not answer	Not answer	Not answer	Not answer	Not answer	Not answer
0333	Bang Khae	Male	35-54 yr	Head	Married	Primary school	Laborer	5,001-10,000	> 5 persons	Rental house	Row house
0334	Bang Khae	Female	15-34 yr	Son/daughter	In relation	Secondary school	Laborer	10,0001-15,000	Not answer	Rental house	Not answer
0335	Bang Khae	Male	> 55 yr	Head	In relation	Primary school	Laborer	10,0001-15,000	Not answer	Not answer	Not answer
0336	Bang Khae	Female	35-54 yr	Spouse	In relation	Primary school	Laborer	10,0001-15,000	Not answer	Rental house	Not answer
0337	Bang Khae	Male	35-54 yr	Not answer	Single	Secondary school	Laborer	5,001-10,000	3-4 persons	Rental house	Not answer
0338	Bang Khae	Male	Not answer	Not answer	Not answer	Not answer	Not answer	Not answer	Not answer	Not answer	Not answer
0339	Bang Khae	Female	Not answer	Not answer	Not answer	Not answer	Not answer	Not answer	Not answer	Not answer	House
0340	Bang Khae	Female	35-54 yr	Not answer	Married	Primary school	Housekeeper	Not answer	Not answer	Own house	House
0341	Bang Khae	Female	35-54 yr	Relatives	Single	Primary school	Other	5,001-10,000	3-4 persons	Own house	House
0342	Bang Khae	Male	35-54 yr	Spouse	Married	Secondary school	Laborer	10,0001-15,000	Not answer	Rental house	Not answer
0343	Bang Khae	Male	Not answer	Not answer	Not answer	Not answer	Not answer	Not answer	Not answer	Not answer	Not answer
0344	Bang Khae	Male	35-54 yr	Head	In relation	Secondary school	Laborer	15,001-20,000	3-4 persons	Own house	House
0345	Bang Khae	Male	> 55 yr	Head	In relation	No education	Laborer	< 5,000	> 5 persons	Rental house	Row house
0346	Bang Khae	Male	Not answer	Head	Widow/widower	Secondary school	Laborer	5,001-10,000	Not answer	Own house	Not answer
0347	Bang Khae	Female	35-54 yr	Spouse	In relation	Secondary school	Merchant	5,001-10,000	3-4 persons	Own house	House
0348	Bang Khae	Female	15-34 yr	Not answer	In relation	Secondary school	Merchant	Not answer	> 5 persons	Rental house	Not answer
0349	Bang Khae	Female	Not answer	Not answer	Not answer	Not answer	Not answer	Not answer	Not answer	Not answer	Not answer
0350	Bang Khae	Female	Not answer	Not answer	Not answer	Not answer	Not answer	Not answer	Not answer	Not answer	Not answer
0351	Bang Khae	Female	35-54 yr	Spouse	Married	Secondary school	Laborer	5,001-10,000	> 5 persons	Own house	Not answer
0352	Bang Khae	Male	> 55 yr	Head	Married	Primary school	Laborer	5,001-10,000	3-4 persons	Rental house	House
0353	Bang Khae	Male	15-34 yr	Relatives	In relation	Secondary school	Laborer	10,0001-15,000	> 5 persons	Own house	House
0354	Bang Khae	Male	> 55 yr	Head	In relation	Primary school	Laborer	5,001-10,000	3-4 persons	Rental house	Commercial building
0355	Bang Khae	Female	> 55 yr	Spouse	Married	Primary school	Housekeeper	5,001-10,000	> 5 persons	Own house	House
0356	Bang Khae	Female	35-54 yr	Head	In relation	Primary school	Laborer	10,0001-15,000	3-4 persons	Rental house	House
0357	Bang Khae	Female	> 55 yr	Head	In relation	Primary school	Laborer	5,001-10,000	> 5 persons	Own house	House
0358	Bang Khae	Female	35-54 yr	Spouse	In relation	Primary school	Laborer	5,001-10,000	3-4 persons	Rental house	House
0359	Bang Khae	Male	35-54 yr	Relatives	Single	Primary school	Laborer	10,0001-15,000	> 5 persons	Own house	Not answer
0360	Bang Khae	Female	15-34 yr	Son/daughter	Single	Primary school	Other	< 5,000	3-4 persons	Rental house	Row house
0361	Bang Khae	Male	35-54 yr	Relatives	Single	Primary school	Not answer	5,001-10,000	3-4 persons	Own house	One-story house
0362	Bang Khae	Male	35-54 yr	Relatives	Single	Secondary school	Laborer	5,001-10,000	3-4 persons	Rental house	House
0363	Bang Khae	Female	> 55 yr	Relatives	Widow/widower	No education	Other	10,0001-15,000	> 5 persons	Own house	One-story house
0364	Bang Khae	Male	> 55 yr	Relatives	Single	Primary school	Other	10,0001-15,000	3-4 persons	Own house	One-story house
0365	Bang Khae	Female	> 55 yr	Relatives	Single	Primary school	Other	10,0001-15,000	> 5 persons	Own house	One-story house
0366	Bang Khae	Female	Not answer	Head	Single	No education	Government/State Enterprise officer	< 5,000	3-4 persons	Rental house	Row house
0367	Bang Khae	Female	> 55 yr	Spouse	Married	Primary school	Laborer	< 5,000	1-2 persons	Own house	Not answer
0368	Bang Khae	Male	> 55 yr	Head	Married	Bachelor's degree	Other	Not answer	1-2 persons	Own house	One-story house
0369	Bang Khae	Male	35-54 yr	Head	Divorced	Primary school	Company employee	5,001-10,000	1-2 persons	Rental house	House
0370	Bang Khae	Male	35-54 yr	Head	In relation	Primary school	Laborer	5,001-10,000	1-2 persons	Rental house	Not answer
0371	Bang Khae	Female	35-54 yr	Not answer	Not answer	Not answer	Not answer	Not answer	Not answer	Not answer	Not answer
0372	Bang Khae	Female	35-54 yr	Not answer	Not answer	Not answer	Not answer	Not answer	Not answer	Not answer	Not answer
0373	Bang Khae	Female	15-34 yr	Son/daughter	In relation	Secondary school	Merchant	5,001-10,000	> 5 persons	Own house	House
0374	Bang Khae	Female	35-54 yr	Head	In relation	Secondary school	Laborer	15,001-20,000	1-2 persons	Rental house	Row house
0375	Bang Khae	Female	35-54 yr	Spouse	Married	Bachelor's degree	Merchant	5,001-10,000	3-4 persons	Own house	One-story house
0376	Bang Khae	Male	15-34 yr	Head	Married	Secondary school	Company employee	15,001-20,000	1-2 persons	Own house	One-story house
0377	Bang Khae	Female	Not answer	Not answer	Widow/widower	Primary school	Laborer	Not answer	Not answer	Rental house	Not answer
0378	Bang Khae	Male	> 55 yr	Head	Single	Secondary school	Laborer	15,001-20,000	3-4 persons	Rental house	Row house
0379	Bang Khae	Female	15-34 yr	Spouse	Married	Primary school	Laborer	< 5,000	3-4 persons	Rental house	Others
0380	Bang Khae	Female	> 55 yr	Head	Single	Primary school	Laborer	Not answer	> 5 persons	Rental house	House
0381	Bang Khae	Male	35-54 yr	Others	Not answer	Secondary school	Laborer	Not answer	> 5 persons	Not answer	One-story house
0382	Bang Khae	Female	15-34 yr	Not answer	In relation	Secondary school	Merchant	10,0001-15,000	> 5 persons	Rental house	Two-story house
0383	Bang Khae	Male	> 55 yr	Spouse	In relation	Primary school	Laborer	5,001-10,000	1-2 persons	Rental house	House
0384	Bang Khae	Female	> 55 yr	Head	Divorced	Primary school	Merchant	Not answer	1-2 persons	Rental house	Not answer
0385	Bang Khae	Female	15-34 yr	Son/daughter	Single	Secondary school	Other	< 5,000	3-4 persons	Own house	House
0386	Bang Khae	Female	35-54 yr	Spouse	Married	Bachelor's degree	Not answer	Not answer	3-4 persons	Own house	House
0387	Bang Khae	Male	> 55 yr	Head	Married	Primary school	Other	5,001-10,000	> 5 persons	Own house	House
0388	Bang Khae	Female	> 55 yr	Spouse	Married	Primary school	Merchant	5,001-10,000	3-4 persons	Rental house	Not answer
0389	Bang Khae	Male	> 55 yr	Head	Married	Primary school	Merchant	5,001-10,000	3-4 persons	Own house	One-story house
0390	Bang Khae	Female	35-54 yr	Spouse	Married	Primary school	Laborer	5,001-10,000	3-4 persons	Rental house	One-story house
0391	Bang Khae	Female	35-54 yr	Spouse	Married	Primary school	Laborer	5,001-10,000	> 5 persons	Own house	House
0392	Bang Khae	Female	15-34 yr	Son/daughter	In relation	Bachelor's degree	Merchant	Not answer	> 5 persons	Rental house	House
0393	Bang Khae	Female	> 55 yr	Spouse	Not answer	Secondary school	Housekeeper	Not answer	> 5 persons	Rental house	House
0394	Bang Khae	Male	35-54 yr	Relatives	Single	Primary school	Laborer	< 5,000	> 5 persons	Rental house	House
0395	Bang Khae	Female	15-34 yr	Son/daughter	Single	Secondary school	Not answer	Not answer	> 5 persons	Own house	Not answer
0396	Bang Khae	Female	15-34 yr	Son/daughter	Single	Secondary school	Other	Not answer	> 5 persons	Own house	Not answer
0397	Bang Khae	Female	35-54 yr	Son/daughter	Divorced	Secondary school	Merchant	5,001-10,000	> 5 persons	Own house	Two-story house
0398	Bang Khae	Female	> 55 yr	Spouse	Married	No education	Other	Not answer	> 5 persons	Rental house	One-story house
0399	Bang Khae	Male	> 55 yr	Others	Widow/widower	Secondary school	Laborer	Not answer	3-4 persons	Own house	One-story house
0400	Bang Khae	Female	> 55 yr	Spouse	Married	Secondary school	Housekeeper	Not answer	3-4 persons	Own house	House

## Sheet: Part-II_Knowledge_Diseases
ID	Q11. Dengue_Heard about	Q12. Source of Info_Dengue	Q13. Severity_Dengue	Q14. Vector_Dengue	Q15. Breeding Sites_Dengue	Q16. Transmission_Dengue	Q17. Biting Time_Dengue Vector	Q18. Experience of Dengue Infection	Q19. Relatives/Acquitance with Dengue Infection	Q11. Chikungunya_Heard about	Q12. Source of Info_Chikungunya	Q13. Severity_Chikungunya	Q14. Vector_Chikungunya	Q15. Breeding Sites_Chikungunya	Q16. Transmission_Chikungunya	Q17. BitingTime_Chikungunya Vector	Q18. Experience of Chikungunya Infection	Q19. Relatives/Acquitance with Chikungunya Infection	Q11. Zika_Heard about	Q12. Source of Info_Zika	Q13. Severity_Zika	Q14. Vector_Zika	Q15.Breeding sites_Zika	Q16. Transmission_Zika	Q17. Biting Time_Zika Vector	Q18. Experience of Zika Infection	Q19. Relatives/Acquitance with Zika Infection	Q20. How to get rid of the breeding sites	Q21. Methods to protect from mosquito bites	Q22. It is essential to keep the house and surrounding areas clean.	Q23. It is the right thing to do to empty and scrub water storage containers once a week.	Q24. It is difficult to eliminate breeding sites of the mosquito vectors of Dengue / Chikungunya / Zika viruses.	Q25. Households with Dengue / Chikungunya / Zika patients must cooperate to eliminate mosquito breeding sites.	Q26. Health officials play a critical role in preventing Dengue / Chikungunya / Zika at the community level.	Q27. Disposal of mosquito breeding sites is the sole responsibility of health officials.	Q28. Sleeping under mosquito nets can prevent Dengue / Chikungunya / Zika.	Q29 .It could be life-threatening if you are sick with Dengue / Chikungunya / Zika and do not treat quickly.	Q30 .The best method to prevent Dengue / Chikungunya / Zika is to avoid mosquito bites.	Q31. Have you ever explored mosquito larvae in drinking water containers, cement basins in bathrooms / toilets, or other water storage containers?	Q32.1.If you find larvae in drinking water containers, cement basins in bathrooms / toilets or other water storage containers, have you ever: Remove larvae	Q32.2.If you find larvae in drinking water containers, cement basins in bathrooms / toilets or other water storage containers, have you ever: Add abate sand	Q32.3. If you find larvae in drinking water containers, cement basins in bathrooms / toilets or other water storage containers, have you ever: Clean water containers	Q33. Do you change water and wash flower vases, spotted betel vases, plant pot saucers weekly?	Q34. Do you change water or add vinegar or detergent or salt in pantry leg saucers weekly?	Q35. Have you ever surveyed water-holding wastes such as coconut shells, cans, tires, in your household area, and have you overturned, burned, landfilled, or destroyed them weekly?	Q36. Do you put guppy fishes in water containers such as jars or cement basins?	Q37. Do you use lids to cover all water jars filled with water?	Q38. Do you sleep in a mosquito net at night?	Q39. Do you use mosquito repellent coils to repel mosquitoes?
0001	Yes	Workplace/school	Severe	Aedes spp.	Stagnant water	By mosquito bites	Day	No	Yes	No	Not answer	Not answer	Not answer	Not answer	Not answer	Not answer	Not answer	Not answer	No	Not answer	Not answer	Not answer	Not answer	Not answer	Not answer	Not answer	Not answer	Put lids on all water containers/Change water in the water container weekly/Waterlogging container disposal/ garbage disposal/Put lids on all water containers	Sleep under mosquito nets/Install of mosquito screens/Use fan to repel mosquitoes/Apply mosquito repellent lotion	Totally agree	Totally agree	Totally agree	Totally agree	Totally agree	Strongly disagree	Agree	Totally agree	Totally agree	Always	Always	Always	Always	Occasionally	Occasionally	Occasionally	Always	Always	Always	Occasionally
0002	Yes	Workplace/school	Severe	Aedes spp.	Stagnant water	By mosquito bites	Day	No	Yes	No	Not answer	Not answer	Not answer	Not answer	Not answer	Not answer	Not answer	Not answer	No	Not answer	Not answer	Not answer	Not answer	Not answer	Not answer	Not answer	Not answer	Put lids on all water containers/Change water in the water container weekly/Waterlogging container disposal/ garbage disposal	Sleep under mosquito nets/Use fan to repel mosquitoes/Apply mosquito repellent lotion	Totally agree	Totally agree	Totally agree	Totally agree	Totally agree	Strongly disagree	Agree	Totally agree	Totally agree	Always	Always	Always	Always	Occasionally	Occasionally	Occasionally	Always	Always	Always	Occasionally
0003	Yes	Television	Severe	Aedes spp.	Stagnant water	By mosquito bites	Night	No	Yes	Not answer	Not answer	Not answer	Not answer	Not answer	Not answer	Not answer	Not answer	Not answer	Not answer	Not answer	Not answer	Not answer	Not answer	Not answer	Not answer	Not answer	Not answer	Put lids on all water containers/Change water in the water container weekly/Waterlogging container disposal/ garbage disposal/Brush and scrub inside water containers/Scoop mosquito larvae out of waterlogged containers	Sleep under mosquito nets/Use mosquito repellent coils/Install of mosquito screens/Use fan to repel mosquitoes	Totally agree	Totally agree	Totally agree	Totally agree	Totally agree	Disagree	Totally agree	Totally agree	Totally agree	Always	Always	Always	Always	Always	Occasionally	Occasionally	Occasionally	Occasionally	Occasionally	Occasionally
0004	Yes	Newspaper	Severe	Aedes spp.	Stagnant water	By mosquito bites	Day	Yes	Yes	Not answer	Not answer	Severe	Aedes spp.	Not answer	By mosquito bites	Day	Yes	Yes	Not answer	Not answer	Severe	Aedes spp.	Not answer	By mosquito bites	Day	Yes	Yes	Put lids on all water containers/Change water in the water container weekly/Waterlogging container disposal/ garbage disposal/Brush and scrub inside water containers/Put larvicides/chemicals in waterlogged containers	Sleep under mosquito nets/Use mosquito repellent coils/Install of mosquito screens/Use fan to repel mosquitoes/Use mosquito shock machine / mosquito bat	Agree	Agree	Agree	Totally agree	Totally agree	Totally agree	Totally agree	Totally agree	Totally agree	Always	Always	Always	Always	Always	Always	Always	Always	Always	Always	Always
0005	Yes	Television	Severe	Aedes spp.	Stagnant water	By mosquito bites	Day	Yes	Yes	Not answer	Not answer	Severe	Aedes spp.	Flowing tides	By mosquito bites	Day	Yes	Yes	Not answer	Not answer	Severe	Aedes spp.	Dirty places	By mosquito bites	Day	Yes	Yes	Put lids on all water containers/Change water in the water container weekly/Waterlogging container disposal/ garbage disposal/Brush and scrub inside water containers/Release guppy fishes	Sleep under mosquito nets/Use mosquito repellent coils/Install of mosquito screens/Use fan to repel mosquitoes/Use mosquito shock machine / mosquito bat	Totally agree	Totally agree	Totally agree	Totally agree	Totally agree	Totally agree	Totally agree	Totally agree	Totally agree	Always	Always	Always	Always	Always	Always	Always	Always	Always	Always	Always
0006	Yes	Television	Severe	Aedes spp.	Stagnant water	By mosquito bites	Day	No	No	No	Not answer	Severe	Anopheles spp.	Garbage disposal area	Not answer	Day	No	No	No	Not answer	Severe	All mosquitoes	Drainage pipe system	Not answer	Day	No	No	Do nothing	Use mosquito repellent coils/Use fan to repel mosquitoes/Use mosquito shock machine / mosquito bat	Agree	Agree	Uncertain	Agree	Agree	Totally agree	Totally agree	Agree	Agree	Occasionally	Always	Always	Always	Occasionally	Never did	Never did	Never did	Never did	Never did	Always
0007	Yes	Poster/brochure	Severe	Aedes spp.	Water containers	by water	Day	Yes	Yes	No	Not answer	Not answer	Not answer	Not answer	Not answer	Not answer	Not answer	Not answer	No	Not answer	Not answer	Not answer	Not answer	Not answer	Not answer	Not answer	Not answer	Put lids on all water containers	Sleep under mosquito nets	Uncertain	Uncertain	Uncertain	Uncertain	Uncertain	Uncertain	Uncertain	Uncertain	Uncertain	Never did	Occasionally	Occasionally	Occasionally	Occasionally	Occasionally	Occasionally	Occasionally	Occasionally	Occasionally	Occasionally
0008	Yes	Radio	Severe	Aedes spp.	Stagnant water	By mosquito bites	Day	No	Yes	Not answer	Not answer	Not answer	Not answer	Not answer	Not answer	Not answer	Not answer	Not answer	Not answer	Not answer	Not answer	Not answer	Not answer	Not answer	Not answer	Not answer	Not answer	Waterlogging container disposal/ garbage disposal/Put larvicides/chemicals in waterlogged containers	Sleep under mosquito nets/Install of mosquito screens/Use fan to repel mosquitoes	Totally agree	Totally agree	Totally agree	Totally agree	Totally agree	Strongly disagree	Totally agree	Totally agree	Totally agree	Always	Always	Always	Always	Always	Always	Always	Always	Always	Always	Always
0009	Not answer	Not answer	Not answer	Not answer	Not answer	Not answer	Not answer	Not answer	Not answer	Yes	Television	Severe	Aedes spp.	Stagnant water	By mosquito bites	Day	No	Yes	Yes	Television	Severe	Aedes spp.	Stagnant water	By mosquito bites	Day	No	Yes	Put larvicides/chemicals in waterlogged containers	Use fan and mosquito repellent	Totally agree	Totally agree	Totally agree	Totally agree	Totally agree	Totally agree	Totally agree	Totally agree	Totally agree	Occasionally	Occasionally	Occasionally	Occasionally	Occasionally	Occasionally	Occasionally	Occasionally	Occasionally	Never did	Never did
0010	Yes	Television	Not answer	Not answer	Not answer	Not answer	Not answer	Not answer	Not answer	Yes	Radio	Severe	Aedes spp.	Stagnant water	By mosquito bites	Day	No	No	Yes	Radio	Severe	Aedes spp.	Stagnant water	By touching each other	Day	No	No	Put lids on all water containers	Sleep under mosquito nets	Totally agree	Totally agree	Totally agree	Totally agree	Totally agree	Totally agree	Totally agree	Totally agree	Totally agree	Always	Occasionally	Always	Always	Always	Always	Always	Always	Always	Always	Always
0011	Yes	Newspaper	Severe	Aedes spp.	Stagnant water	By mosquito bites	Day	No	Yes	Yes	Radio	Severe	Aedes spp.	Stagnant water	By mosquito bites	Day	No	Yes	Yes	Radio	Not answer	Not answer	Stagnant water	By mosquito bites	Day	No	Not answer	Not answer	Not answer	Totally agree	Totally agree	Totally agree	Totally agree	Totally agree	Totally agree	Totally agree	Totally agree	Totally agree	Not eligible	Not eligible	Not eligible	Not eligible	Not eligible	Not eligible	Not eligible	Not eligible	Not eligible	Not eligible	Not eligible
0012	Yes	Online media	Severe	Aedes spp.	Stagnant water	By mosquito bites	Day/Night	No	No	Not answer	Not answer	Not answer	Not answer	Not answer	Not answer	Not answer	Not answer	Not answer	Not answer	Not answer	Not answer	Not answer	Not answer	Not answer	Not answer	Not answer	Not answer	Not answer	Not answer	Not answer	Not answer	Not answer	Not answer	Not answer	Not answer	Not answer	Not answer	Not answer	Not answer	Not answer	Not answer	Not answer	Not answer	Not answer	Not answer	Not answer	Not answer	Not answer	Not answer
0013	Yes	Health officers/health volunteers	Severe	Aedes spp.	Stagnant water	By mosquito bites	Day/Night	No	Yes	Yes	Television	Not answer	Not answer	Not answer	Not answer	Not answer	Not answer	Not answer	No	Not answer	Not answer	Not answer	Not answer	Not answer	Not answer	Not answer	Not answer	Not answer	Not answer	Not answer	Not answer	Not answer	Not answer	Not answer	Not answer	Not answer	Not answer	Not answer	Not eligible	Not eligible	Not eligible	Not eligible	Not eligible	Not eligible	Not eligible	Not eligible	Not eligible	Not eligible	Not eligible
0014	Yes	Online media	Not answer	Aedes spp.	Stagnant water	By other animals	Night	No	No	Not answer	Not answer	Severe	Aedes spp.	Stagnant water	By mosquito bites	Day	No	Yes	Not answer	Not answer	Severe	Aedes spp.	Stagnant water	By mosquito bites	Day	No	No	Put lids on all water containers/Change water in the water container weekly/Waterlogging container disposal/ garbage disposal/Put larvicides/chemicals in waterlogged containers	Sleep under mosquito nets/Use mosquito repellent coils/Install of mosquito screens/Use fan to repel mosquitoes/Use mosquito shock machine / mosquito bat	Totally agree	Totally agree	Totally agree	Totally agree	Totally agree	Totally agree	Totally agree	Totally agree	Totally agree	Always	Always	Always	Always	Always	Occasionally	Occasionally	Occasionally	Occasionally	Always	Occasionally
0015	Yes	Radio	Severe	Aedes spp.	Stagnant water	By mosquito bites	Day	No	No	Not answer	Online media	Severe	Aedes spp.	Stagnant water	By mosquito bites	Day/Night	No	No	Not answer	Online media	Severe	Aedes spp.	Stagnant water	By mosquito bites	Day/Night	No	No	Put lids on all water containers/Waterlogging container disposal/ garbage disposal	Sleep under mosquito nets/Use mosquito repellent coils	Totally agree	Totally agree	Disagree	Agree	Agree	Disagree	Agree	Totally agree	Totally agree	Never did	Occasionally	Occasionally	Occasionally	Never did	Never did	Occasionally	Never did	Never did	Never did	Occasionally
0016	Yes	Poster/brochure	Severe	Aedes spp.	Stagnant water	By mosquito bites	Day	No	Yes	No	Not answer	Not answer	Not answer	Not answer	Not answer	Day/Night	No	Not answer	Yes	Health officer/health volunteers	Severe	Not answer	Not answer	Not answer	Day/Night	No	Not answer	Put lids on all water containers/Waterlogging container disposal/ garbage disposal/Brush and scrub inside water containers/Put larvicides/chemicals in waterlogged containers	Install of mosquito screens/Use mosquito shock machine / mosquito bat	Totally agree	Totally agree	Disagree	Totally agree	Totally agree	Disagree	Disagree	Totally agree	Disagree	Occasionally	Occasionally	Occasionally	Always	Occasionally	Always	Always	Occasionally	Occasionally	Always	Occasionally
0017	Yes	Television	Severe	Aedes spp.	Stagnant water	By mosquito bites	Day	No	Yes	No	Not answer	Not answer	Anopheles spp.	Garbage disposal area	By flies	Day/Night	No	No	No	Not answer	Not answer	Culex spp.	Garbage disposal area	By water	Day/Night	No	No	Put larvicides/chemicals in waterlogged containers	Use insecticide-impregnated mosquito nets	Uncertain	Agree	Disagree	Agree	Disagree	Disagree	Agree	Disagree	Uncertain	Never did	Occasionally	Occasionally	Occasionally	Always	Never did	Always	Occasionally	Always	Always	Occasionally
0018	Yes	Television	Severe	Aedes spp.	Stagnant water	By mosquito bites	Day	No	Yes	Not answer	Radio	Severe	Aedes spp.	Dirty places	By mosquito bites	Day	No	No	Not answer	Not answer	Severe	Aedes spp.	Water containers	By mosquito bites	Day	No	No	Put lids on all water containers/Change water in the water container weekly/Waterlogging container disposal/ garbage disposal/Waterlogging container disposal/ garbage disposal/Release guppy fishes	Sleep under mosquito nets/Use mosquito repellent coils/Install of mosquito screens/Use fan to repel mosquitoes	Totally agree	Totally agree	Totally agree	Totally agree	Totally agree	Totally agree	Totally agree	Totally agree	Totally agree	Always	Always	Always	Always	Always	Always	Always	Always	Always	Always	Always
0019	Yes	Television	Severe	Aedes spp.	Stagnant water	By mosquito bites	Day	No	Yes	Not answer	Not answer	Not answer	Not answer	Not answer	Not answer	Not answer	Not answer	Not answer	Not answer	Not answer	Not answer	Not answer	Not answer	Not answer	Not answer	Not answer	Not answer	Put lids on all water containers/Change water in the water container weekly/Waterlogging container disposal/ garbage disposal	Sleep under mosquito nets/Use mosquito repellent coils/Install of mosquito screens/Use fan to repel mosquitoes/Use mosquito shock machine / mosquito bat	Totally agree	Totally agree	Totally agree	Totally agree	Totally agree	Totally agree	Totally agree	Totally agree	Totally agree	Always	Always	Always	Always	Always	Always	Always	Always	Always	Always	Always
0020	Yes	Television	Severe	Aedes spp.	Stagnant water	By mosquito bites	Evening/dusk	No	No	Not answer	Not answer	Not answer	Not answer	Not answer	Not answer	Not answer	Not answer	Not answer	Not answer	Not answer	Not answer	Not answer	Not answer	Not answer	Not answer	Not answer	Not answer	Put lids on all water containers	Sleep under mosquito nets/Use mosquito repellent coils/Install of mosquito screens	Totally agree	Totally agree	Totally agree	Totally agree	Totally agree	Totally agree	Totally agree	Totally agree	Totally agree	Always	Always	Always	Always	Always	Always	Always	Always	Always	Always	Always
0021	Yes	Radio	Severe	Aedes spp.	Stagnant water	By mosquito bites	Day	No	No	Not answer	Not answer	Not answer	Not answer	Not answer	Not answer	Not answer	Not answer	Not answer	Not answer	Not answer	Not answer	Not answer	Not answer	Not answer	Not answer	Not answer	Not answer	Put lids on all water containers	Sleep under mosquito nets/Use mosquito repellent coils/Install of mosquito screens	Totally agree	Totally agree	Totally agree	Totally agree	Totally agree	Totally agree	Totally agree	Totally agree	Totally agree	Always	Always	Always	Always	Always	Always	Always	Always	Always	Always	Always
0022	Yes	Radio	Severe	Aedes spp.	Water containers	By mosquito bites	Day	No	Yes	No	Not answer	Not answer	Not answer	Not answer	Not answer	Not answer	Not answer	Not answer	No	Not answer	Not answer	Not answer	Not answer	Not answer	Not answer	Not answer	Not answer	Put lids on all water containers	Sleep under mosquito nets	Uncertain	Uncertain	Uncertain	Uncertain	Uncertain	Uncertain	Uncertain	Uncertain	Uncertain	Never did	Always	Occasionally	Occasionally	Never did	Never did	Never did	Never did	Never did	Never did	Never did
0023	Yes	Radio	Severe	Aedes spp.	Stagnant water	By mosquito bites	Day	Not answer	Yes	Not answer	Not answer	Not answer	Not answer	Not answer	Not answer	Not answer	Not answer	Not answer	Not answer	Not answer	Not answer	Not answer	Not answer	Not answer	Not answer	Not answer	Not answer	Put lids on all water containers	Sleep under mosquito nets/Use mosquito repellent coils/Install of mosquito screens	Totally agree	Totally agree	Totally agree	Totally agree	Totally agree	Totally agree	Totally agree	Totally agree	Totally agree	Always	Always	Always	Always	Always	Always	Always	Always	Always	Always	Always
0024	Yes	Television	Severe	Aedes spp.	Stagnant water	By mosquito bites	Day	No	Not answer	No	Not answer	Not answer	Not answer	Not answer	Not answer	Not answer	Not answer	Not answer	No	Not answer	Not answer	Not answer	Not answer	Not answer	Not answer	Not answer	Not answer	Waterlogging container disposal/ garbage disposal	Sleep under mosquito nets/Install of mosquito screens	Totally agree	Agree	Agree	Agree	Disagree	Agree	Agree	Totally agree	Totally agree	Occasionally	Not answer	Not answer	Always	Not eligible	Never did	Occasionally	Occasionally	Occasionally	Not eligible	Never did
0025	Yes	Television	Severe	Aedes spp.	Stagnant water	By mosquito bites	Day	No	Yes	No	Not answer	Not answer	Not answer	Not answer	Not answer	Not answer	Not answer	Not answer	No	Not answer	Not answer	Not answer	Not answer	Not answer	Not answer	Not answer	Not answer	Put lids on all water containers/Change water in the water container weekly/Waterlogging container disposal/ garbage disposal/	Sleep under mosquito nets/Use mosquito repellent coils/Install of mosquito screens/Wear long-sleeved shirts and long pants/Use fan to repel mosquitoes	Agree	Agree	Agree	Agree	Agree	Uncertain	Agree	Agree	Agree	Occasionally	Always	Occasionally	Occasionally	Occasionally	Occasionally	Never did	Always	Always	Always	Always
0026	Yes	Television	Severe	Aedes spp.	Stagnant water	By mosquito bites	Day	No	Yes	Yes	Radio	Not severe	Not answer	Not answer	By mosquito bites	Not answer	No	No	Yes	Radio	Not answer	Not answer	Not answer	By mosquito bites	Not answer	No	No	Put larvicides/chemicals in waterlogged containers	Use mosquito repellent coils/Use fan to repel mosquitoes	Totally agree	Totally agree	Disagree	Totally agree	Totally agree	Uncertain	Totally agree	Totally agree	Not answer	Always	Not eligible	Not eligible	Always	Always	Occasionally	Always	Occasionally	Occasionally	Always	Always
0027	Yes	Online media	Severe	All mosquitoes	Stagnant water	By mosquito bites	Day	No	Yes	No	Not answer	Not answer	Not answer	Not answer	Not answer	Not answer	Not answer	Not answer	No	Not answer	Not answer	Not answer	Not answer	Not answer	Not answer	Not answer	Not answer	Put lids on all water containers/Change water in the water container weekly/Waterlogging container disposal/ garbage disposal	Install of mosquito screens/Use fan to repel mosquitoes	Agree	Agree	Agree	Agree	Agree	Agree	Agree	Agree	Agree	Occasionally	Occasionally	Never did	Occasionally	Occasionally	Never did	Occasionally	Occasionally	Never did	Occasionally	Occasionally
0028	Yes	Television	Severe	Aedes spp.	Stagnant water	By mosquito bites	Day/Night	No	Yes	No	Online media	Not answer	Not answer	Not answer	Not answer	Not answer	No	Not answer	Not answer	Health officer/health volunteers	Not answer	Not answer	Not answer	Not answer	Not answer	No	Not answer	Put lids on all water containers/Waterlogging container disposal/ garbage disposal/Brush and scrub inside water containers	Sleep under mosquito nets/Install of mosquito screens	Agree	Agree	Agree	Uncertain	Agree	Disagree	Agree	Agree	Totally agree	Always	Always	Always	Always	Always	Occasionally	Always	Never did	Always	Always	Occasionally
0029	Yes	Online media	Severe	Aedes spp.	Stagnant water	By mosquito bites	Day	Yes	Yes	Yes	Television	Not answer	Aedes spp.	Stagnant water	By mosquito bites	Day/Night	No	Not answer	No	Not answer	Not answer	Not answer	Not answer	Not answer	Not answer	No	Not answer	Waterlogging container disposal/ garbage disposal	Sleep under mosquito nets/Use mosquito shock machine / mosquito bat/Apply mosquito repellent lotion	Agree	Uncertain	Agree	Totally agree	Totally agree	Disagree	Uncertain	Agree	Agree	Occasionally	Occasionally	Always	Always	Occasionally	Always	Occasionally	Occasionally	Never did	Always	Occasionally
0030	No	Television	Not answer	Aedes spp.	Water containers	by water	Day	Not answer	Yes	No	Not answer	Not answer	Not answer	Not answer	Not answer	Not answer	Not answer	Not answer	No	Television	Not answer	Not answer	Not answer	Not answer	Not answer	Not answer	Not answer	Put lids on all water containers	Use fan and mosquito repellent	Totally agree	Totally agree	Uncertain	Uncertain	Uncertain	Uncertain	Uncertain	Uncertain	Uncertain	Always	Always	Always	Always	Always	Occasionally	Occasionally	Always	Occasionally	Always	Occasionally
0031	Not answer	Newspaper	Mild	Anopheles spp.	Garbage disposal area	By touching each other	Day	Not answer	No	Yes	Television	Not answer	Not answer	Not answer	Not answer	Not answer	No	No	Yes	Television	Not answer	Not answer	Not answer	Not answer	Not answer	No	No	Put lids on all water containers/Change water in the water container weekly/Waterlogging container disposal/ garbage disposal	Sleep under mosquito nets/Install of mosquito screens/Use fan to repel mosquitoes	Totally agree	Totally agree	Uncertain	Totally agree	Totally agree	Disagree	Agree	Totally agree	Totally agree	Always	Always	Always	Always	Always	Always	Occasionally	Occasionally	Occasionally	Always	Occasionally
0032	Not answer	Television	Mild	Aedes spp.	Water containers	by water	Not answer	Not answer	Not answer	Yes	Health officer/health volunteers	Not answer	Aedes spp.	Water containers	By mosquito bites	Day	Not answer	Not answer	Yes	Health officer/health volunteers	Not answer	Aedes spp.	Water containers	By mosquito bites	Day	Not answer	Not answer	Not answer	Not answer	Not answer	Not answer	Not answer	Not answer	Not answer	Not answer	Not answer	Not answer	Not answer	Never did	Never did	Never did	Never did	Never did	Never did	Never did	Never did	Never did	Never did	Never did
0033	Yes	Television	Severe	Aedes spp.	Water containers	By mosquito bites	Day/Night	No	Yes	No	Health officer/health volunteers	Severe	Aedes spp.	Stagnant water	By mosquito bites	Day	No	No	No	Health officer/health volunteers	Severe	Aedes spp.	Stagnant water	By mosquito bites	Day	No	No	Put lids on all water containers	Sleep under mosquito nets	Uncertain	Uncertain	Uncertain	Uncertain	Uncertain	Uncertain	Uncertain	Uncertain	Uncertain	Never did	Never did	Never did	Never did	Never did	Never did	Never did	Never did	Never did	Never did	Never did
0034	Yes	Television	Severe	Aedes spp.	Garbage disposal area	By mosquito bites	Evening/dusk	No	Yes	Yes	Television	Severe	Aedes spp.	Stagnant water	By mosquito bites	Not answer	No	No	No	Not answer	Severe	Aedes spp.	Stagnant water	By mosquito bites	Not answer	No	No	Change water in the water container weekly/Waterlogging container disposal/ garbage disposal	Sleep under mosquito nets/Use mosquito repellent coils/Install of mosquito screens/Use fan to repel mosquitoes/Apply mosquito repellent lotion	Totally agree	Agree	Agree	Agree	Totally agree	Not answer	Totally agree	Totally agree	Totally agree	Occasionally	Never did	Never did	Occasionally	Not eligible	Never did	Never did	Never did	Never did	Occasionally	Occasionally
0035	Yes	Online media	Severe	Aedes spp.	Stagnant water	By mosquito bites	Evening/dusk	No	No	Yes	Television	Severe	Aedes spp.	Stagnant water	By touching each other	Evening/dusk	No	Yes	Yes	Television	Severe	Aedes spp.	Stagnant water	By mosquito bites	Evening/dusk	No	No	Put lids on all water containers	Sleep under mosquito nets/Use mosquito repellent coils/Install of mosquito screens	Agree	Totally agree	Totally agree	Agree	Totally agree	Totally agree	Totally agree	Agree	Totally agree	Occasionally	Always	Always	Occasionally	Occasionally	Never did	Occasionally	Occasionally	Always	Never did	Occasionally
0036	Yes	Online media	Severe	Aedes spp.	Stagnant water	By touching each other	Evening/dusk	No	Yes	Yes	Online media	Severe	All mosquitoes	Stagnant water	By mosquito bites	Day	No	No	Yes	Online media	Severe	All mosquitoes	Stagnant water	By mosquito bites	Day	No	No	Put lids on all water containers/Waterlogging container disposal/ garbage disposal	Sleep under mosquito nets/Use fan to repel mosquitoes	Totally agree	Agree	Uncertain	Uncertain	Agree	Disagree	Agree	Agree	Agree	Occasionally	Never did	Never did	Always	Never did	Never did	Occasionally	Never did	Never did	Always	Never did
0037	Yes	Online media	Severe	Aedes spp.	Stagnant water	By mosquito bites	Evening/dusk	No	No	Not answer	Not answer	Not answer	Not answer	Not answer	Not answer	Not answer	Not answer	Not answer	Not answer	Not answer	Not answer	Not answer	Not answer	Not answer	Not answer	Not answer	Not answer	Put lids on all water containers	Use mosquito repellent coils	Totally agree	Totally agree	Totally agree	Totally agree	Totally agree	Totally agree	Totally agree	Totally agree	Totally agree	Always	Always	Always	Always	Occasionally	Never did	Occasionally	Occasionally	Occasionally	Occasionally	Occasionally
0038	Not answer	Television	Severe	Not answer	Water containers	by water	Not answer	Not answer	Not answer	No	Health officer/health volunteers	Severe	Aedes spp.	Stagnant water	By mosquito bites	Day	No	No	No	Health officer/health volunteers	Severe	Aedes spp.	Stagnant water	By mosquito bites	Day	No	No	Put lids on all water containers	Sleep under mosquito nets	Uncertain	Uncertain	Uncertain	Uncertain	Uncertain	Uncertain	Uncertain	Uncertain	Uncertain	Never did	Never did	Never did	Never did	Never did	Never did	Never did	Never did	Never did	Never did	Never did
0039	Yes	Television	Severe	Aedes spp.	Stagnant water	By mosquito bites	Day	No	Yes	Yes	Online media	Severe	Aedes spp.	Stagnant water	By mosquito bites	Day	No	Not answer	Yes	Online media	Severe	Aedes spp.	Stagnant water	By mosquito bites	Day	No	Not answer	Put lids on all water containers/Waterlogging container disposal/ garbage disposal/Release guppy fishes	Install of mosquito screens/Use fan to repel mosquitoes/Use mosquito shock machine / mosquito bat	Agree	Agree	Uncertain	Agree	Totally agree	Disagree	Uncertain	Agree	Agree	Occasionally	Never did	Occasionally	Occasionally	Occasionally	Occasionally	Occasionally	Never did	Never did	Always	Occasionally
0040	Not answer	Not answer	Not answer	Not answer	Not answer.ไม่ทราบ	Not answer	Day	No	No	Yes	Online media	Not severe	Anopheles spp.	Water containers	By mosquito bites	Day/Night	No	Yes	No	Online media	Not answer	Not answer	Not answer	Not answer	Not answer	No	Not answer	Put lids on all water containers	Sleep under mosquito nets/Use mosquito repellent coils/Install of mosquito screens/Install of mosquito screens/Use fan to repel mosquitoes/Use mosquito shock machine / mosquito bat	Agree	Totally agree	Disagree	Agree	Totally agree	Disagree	Agree	Uncertain	Agree	Occasionally	Occasionally	Never did	Occasionally	Occasionally	Never did	Occasionally	Never did	Never did	Occasionally	Always
0041	Yes	Radio	Severe	Not answer	Not answer.ไม่ทราบ	Not answer	Not answer	No	No	Yes	Neighbor	Not severe	All mosquitoes	Stagnant water	By mosquito bites	Night	No	Yes	Yes	Neighbor	Not severe	All mosquitoes	Stagnant water	By mosquito bites	Night	No	No	Put lids on all water containers/Waterlogging container disposal/ garbage disposal	Install of mosquito screens/Use fan to repel mosquitoes////	Agree	Totally agree	Agree	Agree	Agree	Disagree	Agree	Agree	Totally agree	Never did	Always	Never did	Always	Occasionally	Occasionally	Never did	Never did	Never did	Never did	Occasionally
0042	No	Television	Severe	Aedes spp.	Stagnant water	By mosquito bites	Evening/dusk	No	Yes	Not answer	Television	Severe	Aedes spp.	Water containers	Not answer	Day/Night	Yes	Not answer	Not answer	Television	Not answer	All mosquitoes	Water containers	Not answer	Day/Night	No	Yes	Put lids on all water containers	Install of mosquito screens	Agree	Uncertain	Totally agree	Uncertain	Agree	Agree	Agree	Totally agree	Agree	Occasionally	Occasionally	Never did	Occasionally	Occasionally	Always	Occasionally	Always	Never did	Always	Occasionally
0043	Yes	Online media	Mild	Aedes spp.	Stagnant water	By mosquito bites	Day/Night	No	Yes	No	Television	Severe	Aedes spp.	Flowing tides	By other animals	Day/Night	No	Not answer	No	Television	Not answer	Aedes spp.	Dirty places	By mosquito bites	Day	No	Not answer	Change water in the water container weekly	Use fan and mosquito repellent	Agree	Agree	Uncertain	Uncertain	Agree	Uncertain	Agree	Agree	Agree	Not answer	Not answer	Not answer	Not answer	Not answer	Not answer	Not answer	Not answer	Not answer	Not answer	Not answer
0044	Not answer	Not answer	Not answer	Not answer	Drainage pipe system	By mosquito bites	Day	No	Not answer	No	Health officer/health volunteers	Severe	Aedes spp.	Stagnant water	By other animals	Day	No	No	No	Health officer/health volunteers	Severe	Aedes spp.	Stagnant water	Not answer	Day	No	No	Waterlogging container disposal/ garbage disposal	Sleep under mosquito nets/Wear long-sleeved shirts and long pants	Totally agree	Totally agree	Totally agree	Totally agree	Agree	Totally agree	Totally agree	Totally agree	Totally agree	Always	Never did	Never did	Always	Always	Always	Always	Never did	Always	Always	Occasionally
0045	Yes	Television	Severe	Aedes spp.	Stagnant water	By mosquito bites	Day	Yes	Yes	Not answer	Radio	Severe	Anopheles spp.	Stagnant water	By touching each other	Not answer	No	Yes	Not answer	Online media	Severe	Culex spp.	Drainage pipe system	By other animals	Day	Yes	Not answer	Not answer	Not answer	Totally agree	Agree	Uncertain	Agree	Totally agree	Totally agree	Agree	Agree	Agree	Always	Occasionally	Occasionally	Occasionally	Occasionally	Always	Always	Occasionally	Occasionally	Occasionally	Occasionally
0046	Yes	Neighbor	Severe	All mosquitoes	Stagnant water	By mosquito bites	Night	No	Yes	Not answer	Not answer	Not answer	Not answer	Not answer	Not answer	Not answer	Not answer	Not answer	Not answer	Not answer	Not answer	Not answer	Not answer	Not answer	Not answer	Not answer	Not answer	Put lids on all water containers	Sleep under mosquito nets	Totally agree	Totally agree	Agree	Agree	Totally agree	Agree	Uncertain	Agree	Totally agree	Always	Always	Always	Always	Occasionally	Occasionally	Occasionally	Occasionally	Occasionally	Occasionally	Occasionally
0047	Not answer	Not answer	Not answer	Not answer	Flowing tides	by water	Day	No	No	Not answer	Not answer	Not answer	Not answer	Drainage pipe system	Not answer	Not answer	Not answer	Not answer	Not answer	Not answer	Not answer	Not answer	Not answer	Not answer	Not answer	Not answer	Not answer	Not answer	Not answer	Totally agree	Agree	Uncertain	Uncertain	Totally agree	Agree	Uncertain	Agree	Agree	Not answer	Not answer	Not answer	Not answer	Not answer	Not answer	Not answer	Not answer	Not answer	Not answer	Not answer
0048	Yes	Radio	Severe	Aedes spp.	Stagnant water	By mosquito bites	Day	No	Yes	Not answer	Not answer	Not answer	Not answer	Not answer	Not answer	Not answer	Not answer	Not answer	Not answer	Not answer	Not answer	Not answer	Not answer	Not answer	Not answer	Not answer	Not answer	Put lids on all water containers	Install of mosquito screens	Totally agree	Agree	Agree	Agree	Agree	Agree	Agree	Agree	Agree	Occasionally	Always	Always	Always	Occasionally	Never did	Occasionally	Occasionally	Always	Always	Always
0049	Yes	Radio	Severe	Aedes spp.	Drainage pipe system	By other animals	Day	No	Not answer	Yes	Workplace/school	Severe	Aedes spp.	Stagnant water	By touching each other	Day	Yes	Yes	No	Neighbor	Not answer	Anopheles spp.	Not answer	Not answer	Not answer	Not answer	Not answer	Put lids on all water containers/Change water in the water container weekly/Waterlogging container disposal/ garbage disposal	Sleep under mosquito nets/Install of mosquito screens	Totally agree	Totally agree	Totally agree	Totally agree	Totally agree	Totally agree	Totally agree	Totally agree	Totally agree	Always	Occasionally	Occasionally	Occasionally	Always	Always	Always	Always	Occasionally	Occasionally	Occasionally
0050	Yes	Online media	Severe	Aedes spp.	Stagnant water	Not answer	Evening/dusk	No	Yes	Not answer	Not answer	Not answer	Not answer	Not answer	Not answer	Not answer	Not answer	Not answer	Not answer	Not answer	Not answer	Not answer	Not answer	Not answer	Not answer	Not answer	Not answer	Put lids on all water containers	Install of mosquito screens	Totally agree	Totally agree	Totally agree	Totally agree	Totally agree	Totally agree	Totally agree	Totally agree	Totally agree	Occasionally	Occasionally	Occasionally	Occasionally	Occasionally	Occasionally	Occasionally	Occasionally	Occasionally	Occasionally	Occasionally
0051	Yes	Television	Severe	Aedes spp.	Stagnant water	By mosquito bites	Day	No	Yes	Not answer	Not answer	Not answer	Not answer	Not answer	Not answer	Not answer	Not answer	Not answer	Not answer	Not answer	Not answer	Not answer	Not answer	Not answer	Not answer	Not answer	Not answer	Put lids on all water containers	Install of mosquito screens	Totally agree	Totally agree	Totally agree	Totally agree	Totally agree	Totally agree	Totally agree	Totally agree	Totally agree	Always	Always	Always	Always	Always	Always	Always	Always	Always	Always	Always
0052	Yes	Television	Not answer	Aedes spp.	Stagnant water	By mosquito bites	Night	No	No	No	Not answer	Severe	Aedes spp.	Stagnant water	By mosquito bites	Day	No	No	No	Not answer	Severe	Aedes spp.	Stagnant water	By mosquito bites	Day	No	No	Put lids on all water containers/Change water in the water container weekly/Brush and scrub inside water containers	Sleep under mosquito nets/Use mosquito repellent coils/Install of mosquito screens/Install of mosquito screens/Use fan to repel mosquitoes/Use mosquito shock machine / mosquito bat	Totally agree	Agree	Agree	Agree	Totally agree	Totally agree	Uncertain	Agree	Agree	Occasionally	Occasionally	Occasionally	Occasionally	Occasionally	Occasionally	Occasionally	Occasionally	Occasionally	Occasionally	Occasionally
0053	Yes	Online media	Mild	Aedes spp.	Stagnant water	By mosquito bites	Day/Night	No	Yes	Not answer	Radio	Not answer	Aedes spp.	Drainage pipe system	By mosquito bites	Day	No	Yes	Not answer	Online media	Not answer	Aedes spp.	Stagnant water	Not answer	Day	No	Not answer	Release guppy fishes	Use fan and mosquito repellent	Agree	Uncertain	Totally agree	Totally agree	Agree	Agree	Uncertain	Totally agree	Uncertain	Always	Occasionally	Occasionally	Occasionally	Occasionally	Always	Occasionally	Always	Occasionally	Always	Always
0054	Yes	Newspaper	Severe	Aedes spp.	Stagnant water	By mosquito bites	Day/Night	No	Yes	Yes	Television	Severe	Aedes spp.	Stagnant water	By mosquito bites	Day	No	Yes	Yes	Television	Severe	Aedes spp.	Stagnant water	By mosquito bites	Day	No	No	Put lids on all water containers/Waterlogging container disposal/ garbage disposal	Use mosquito repellent coils/Use mosquito shock machine / mosquito bat/Install of mosquito screens/Use fan to repel mosquitoes	Agree	Totally agree	Totally agree	Totally agree	Uncertain	Disagree	Agree	Totally agree	Totally agree	Occasionally	Always	Always	Always	Always	Never did	Always	Never did	Not eligible	Never did	Occasionally
0055	No	Newspaper	Not answer	Culex spp.	Flowing tides	by water	Day/Night	Not answer	Not answer	Yes	Television	Severe	Aedes spp.	Stagnant water	By mosquito bites	Day	No	Not answer	Yes	Television	Severe	Aedes spp.	Stagnant water	By mosquito bites	Day	No	Not answer	Put lids on all water containers/Change water in the water container weekly/Waterlogging container disposal/ garbage disposal	Install of mosquito screens/Use fan to repel mosquitoes/Apply mosquito repellent lotion	Totally agree	Totally agree	Uncertain	Agree	Totally agree	Disagree	Totally agree	Uncertain	Totally agree	Occasionally	Occasionally	Never did	Occasionally	Always	Not eligible	Not eligible	Occasionally	Never did	Never did	Never did
0056	Yes	Television	Severe	Aedes spp.	Stagnant water	By mosquito bites	Day	No	Yes	Not answer	Not answer	Not answer	Not answer	Not answer	Not answer	Day	No	No	Not answer	Not answer	Not answer	Not answer	Not answer	Not answer	Day	No	No	Not answer	Not answer	Agree	Agree	Agree	Agree	Agree	Uncertain	Totally agree	Totally agree	Totally agree	Not answer	Not answer	Not answer	Not answer	Not answer	Not answer	Not answer	Not answer	Not answer	Not answer	Not answer
0057	Yes	Television	Severe	Aedes spp.	Stagnant water	By mosquito bites	Day	No	Yes	Yes	Television	Severe	Aedes spp.	Stagnant water	By mosquito bites	Day/Night	No	No	No	Not answer	Not answer	Not answer	Stagnant water	By mosquito bites	Day/Night	No	No	Put lids on all water containers/Change water in the water container weekly/Waterlogging container disposal/ garbage disposal	Use mosquito repellent coils/Use fan to repel mosquitoes	Totally agree	Agree	Agree	Agree	Agree	Agree	Disagree	Agree	Agree	Occasionally	Never did	Never did	Occasionally	Never did	Occasionally	Occasionally	Never did	Never did	Never did	Occasionally
0058	Yes	Online media	Severe	Aedes spp.	Stagnant water	By mosquito bites	Day	Yes	Yes	No	Television	Severe	Anopheles spp.	Dirty places	Not answer	Night	No	No	No	Television	Severe	All mosquitoes	Dirty places	By touching each other	Day/Night	No	No	Put lids on all water containers/Waterlogging container disposal/ garbage disposal/Put larvicides/chemicals in waterlogged containers/Scoop mosquito larvae out of waterlogged containers	Sleep under mosquito nets/Install of mosquito screens/Apply mosquito repellent lotion	Not answer	Not answer	Totally agree	Agree	Uncertain	Agree	Not answer	Agree	Agree	Never did	Never did	Occasionally	Occasionally	Occasionally	Occasionally	Occasionally	Occasionally	Never did	Occasionally	Occasionally
0059	Yes	Television	Severe	Aedes spp.	Stagnant water	By mosquito bites	Evening/dusk	No	No	Not answer	Radio	Severe	Aedes spp.	Dirty places	By water	Not answer	Not answer	Yes	Not answer	Radio	Severe	Aedes spp.	Not answer	By other animals	Day/Night	Not answer	Not answer	Put lids on all water containers/Change water in the water container weekly/Scoop mosquito larvae out of waterlogged containers	Sleep under mosquito nets/Use mosquito repellent coils/Install of mosquito screens/Install of mosquito screens/Use fan to repel mosquitoes/Use mosquito shock machine / mosquito bat	Agree	Totally agree	Uncertain	Uncertain	Agree	Uncertain	Agree	Totally agree	Agree	Occasionally	Occasionally	Occasionally	Occasionally	Occasionally	Occasionally	Occasionally	Occasionally	Occasionally	Occasionally	Occasionally
0060	Yes	Television	Severe	Aedes spp.	Stagnant water	By mosquito bites	Day	No	Yes	Not answer	Not answer	Not answer	Not answer	Stagnant water	By mosquito bites	Day	No	Not answer	Not answer	Not answer	Not answer	Not answer	Stagnant water	By mosquito bites	Day	No	Not answer	Not answer	Not answer	Totally agree	Totally agree	Disagree	Totally agree	Agree	Disagree	Agree	Agree	Agree	Not answer	Not answer	Not answer	Not answer	Not answer	Not answer	Not answer	Not answer	Not answer	Not answer	Not answer
0061	Yes	Television	Severe	Aedes spp.	Stagnant water	By mosquito bites	Day/Night	No	Yes	Yes	Television	Severe	Anopheles spp.	Garbage disposal area	By mosquito bites	Day	No	Yes	No	Not answer	Not answer	Not answer	Not answer	By mosquito bites	Not answer	No	No	Put lids on all water containers/Change water in the water container weekly	Sleep under mosquito nets/Use mosquito repellent coils/Install of mosquito screens/Install of mosquito screens/Use fan to repel mosquitoes/Apply mosquito repellent lotion	Totally agree	Totally agree	Agree	Totally agree	Totally agree	Disagree	Agree	Totally agree	Agree	Always	Always	Never did	Always	Always	Never did	Always	Occasionally	Never did	Always	Always
0062	Yes	Newspaper	Severe	Aedes spp.	Stagnant water	By mosquito bites	Day/Night	No	No	No	Not answer	Not answer	Not answer	Not answer	Not answer	Evening/dusk	No	Not answer	No	Not answer	Not answer	Not answer	Not answer	Not answer	Evening/dusk	No	Not answer	Release guppy fishes	Use mosquito repellent coils/Apply mosquito repellent lotion	Totally agree	Agree	Uncertain	Agree	Agree	Disagree	Uncertain	Not answer	Uncertain	Occasionally	Occasionally	Occasionally	Occasionally	Occasionally	Not eligible	Occasionally	Never did	Never did	Occasionally	Occasionally
0063	Yes	Online media	Severe	Aedes spp.	Stagnant water	Not answer	Day	No	No	Not answer	Not answer	Not answer	Not answer	Not answer	Not answer	Not answer	Not answer	Not answer	Not answer	Not answer	Not answer	Not answer	Not answer	Not answer	Not answer	Not answer	Not answer	Change water in the water container weekly	Sleep under mosquito nets/Use mosquito repellent coils/Install of mosquito screens/Install of mosquito screens	Agree	Agree	Agree	Agree	Agree	Agree	Agree	Agree	Agree	Occasionally	Occasionally	Occasionally	Occasionally	Occasionally	Occasionally	Occasionally	Occasionally	Occasionally	Occasionally	Occasionally
0064	Yes	Newspaper	Severe	Aedes spp.	Stagnant water	By mosquito bites	Evening/dusk	No	No	Not answer	Not answer	Not answer	Not answer	Not answer	Not answer	Not answer	Not answer	Not answer	Not answer	Not answer	Not answer	Not answer	Not answer	Not answer	Not answer	Not answer	Not answer	Waterlogging container disposal/ garbage disposal	Use mosquito repellent coils	Totally agree	Totally agree	Totally agree	Totally agree	Totally agree	Totally agree	Totally agree	Totally agree	Totally agree	Always	Always	Always	Always	Always	Always	Always	Always	Always	Always	Always
0065	Yes	Online media	Severe	Aedes spp.	Stagnant water	By touching each other	Day/Night	No	No	Not answer	Not answer	Not answer	Not answer	Not answer	Not answer	Not answer	Not answer	Not answer	Not answer	Not answer	Not answer	Not answer	Not answer	Not answer	Not answer	Not answer	Not answer	Waterlogging container disposal/ garbage disposal	Install of mosquito screens	Totally agree	Totally agree	Totally agree	Totally agree	Totally agree	Totally agree	Totally agree	Totally agree	Totally agree	Occasionally	Always	Always	Always	Occasionally	Never did	Occasionally	Always	Always	Always	Always
0066	Yes	Radio	Severe	Aedes spp.	Stagnant water	By mosquito bites	Day	No	No	Not answer	Not answer	Not answer	Not answer	Not answer	Not answer	Not answer	Not answer	Not answer	Not answer	Not answer	Not answer	Not answer	Not answer	Not answer	Not answer	Not answer	Not answer	Put lids on all water containers	Use mosquito repellent coils/////	Totally agree	Totally agree	Totally agree	Totally agree	Totally agree	Totally agree	Totally agree	Totally agree	Totally agree	Occasionally	Always	Always	Always	Occasionally	Never did	Occasionally	Always	Always	Always	Always
0067	Yes	Radio	Severe	Aedes spp.	Stagnant water	By touching each other	Day/Night	No	Yes	Yes	Television	Severe	Aedes spp.	Stagnant water	By mosquito bites	Day	No	Yes	Yes	Television	Severe	Aedes spp.	Stagnant water	By mosquito bites	Day	No	No	Change water in the water container weekly/Waterlogging container disposal/ garbage disposal/Release guppy fishes	Use mosquito repellent coils/Install of mosquito screens/Use fan to repel mosquitoes/Use fan to repel mosquitoes/Use mosquito shock machine / mosquito bat	Agree	Totally agree	Totally agree	Totally agree	Uncertain	Disagree	Agree	Totally agree	Totally agree	Not answer	Occasionally	Not answer	Not answer	Always	Always	Never did	Always	Never did	Not eligible	Never did
0068	Yes	Online media	Severe	Aedes spp.	Not answer.ไม่ตอบ	By mosquito bites	Night	No	Yes	Yes	Television	Severe	Aedes spp.	Stagnant water	By touching each other	Day	No	No	Yes	Radio	Severe	Aedes spp.	Stagnant water	By mosquito bites	Day	No	No	Put lids on all water containers	Sleep under mosquito nets	Totally agree	Totally agree	Totally agree	Totally agree	Totally agree	Totally agree	Totally agree	Totally agree	Totally agree	Always	Occasionally	Always	Always	Occasionally	Always	Always	Always	Always	Always	Always
0069	Yes	Radio	Severe	Aedes spp.	Stagnant water	By mosquito bites	Day/Night	No	Yes	Yes	Television	Not answer	Aedes spp.	Stagnant water	By mosquito bites	Night	No	No	Yes	Television	Not answer	Aedes spp.	Stagnant water	By mosquito bites	Night	No	No	Put larvicides/chemicals in waterlogged containers	Install of mosquito screens	Totally agree	Totally agree	Totally agree	Totally agree	Totally agree	Agree	Totally agree	Totally agree	Totally agree	Always	Occasionally	Occasionally	Occasionally	Occasionally	Occasionally	Occasionally	Always	Always	Always	Always
0070	Yes	Newspaper	Severe	Aedes spp.	Stagnant water	By mosquito bites	Day/Night	No	Yes	Not answer	Not answer	Not answer	Not answer	Not answer	Not answer	Not answer	Not answer	Not answer	Not answer	Not answer	Not answer	Not answer	Not answer	Not answer	Not answer	Not answer	Not answer	Put lids on all water containers	Sleep under mosquito nets	Totally agree	Totally agree	Totally agree	Totally agree	Totally agree	Totally agree	Totally agree	Totally agree	Totally agree	Always	Always	Always	Always	Always	Always	Always	Always	Always	Always	Always
0071	Not answer	Not answer	Not answer	Not answer	Dirty places	By mosquito bites	Day	No	No	Not answer	Not answer	Not answer	Not answer	Not answer	Not answer	Not answer	Not answer	Not answer	Not answer	Not answer	Not answer	Not answer	Not answer	Not answer	Not answer	Not answer	Not answer	Put lids on all water containers	Use mosquito repellent coils	Totally agree	Totally agree	Totally agree	Totally agree	Totally agree	Totally agree	Totally agree	Totally agree	Totally agree	Always	Always	Always	Always	Always	Always	Always	Always	Always	Always	Always
0072	Not answer	Not answer	Not answer	Not answer	Dirty places	By mosquito bites	Not answer	No	No	Not answer	Not answer	Not answer	Not answer	Not answer	Not answer	Not answer	Not answer	Not answer	Not answer	Not answer	Not answer	Not answer	Not answer	Not answer	Not answer	Not answer	Not answer	Put lids on all water containers	Sleep under mosquito nets	Totally agree	Totally agree	Totally agree	Totally agree	Totally agree	Totally agree	Totally agree	Totally agree	Totally agree	Always	Always	Always	Always	Occasionally	Never did	Occasionally	Always	Always	Always	Always
0073	Not answer	Not answer	Not answer	Not answer	Stagnant water	By mosquito bites	Evening/dusk	No	No	Not answer	Not answer	Not answer	Not answer	Not answer	Not answer	Not answer	Not answer	Not answer	Not answer	Not answer	Not answer	Not answer	Not answer	Not answer	Not answer	Not answer	Not answer	Put lids on all water containers	Sleep under mosquito nets	Totally agree	Totally agree	Totally agree	Totally agree	Totally agree	Totally agree	Totally agree	Totally agree	Totally agree	Always	Always	Always	Always	Occasionally	Never did	Never did	Occasionally	Always	Always	Always
0074	Not answer	Not answer	Not answer	Not answer	Water containers	By mosquito bites	Day/Night	No	Yes	No	Health officer/health volunteers	Severe	Culex spp.	Stagnant water	By mosquito bites	Day	No	No	No	Health officer/health volunteers	Severe	Culex spp.	Stagnant water	By mosquito bites	Day	No	No	Put lids on all water containers	Use mosquito repellent coils	Uncertain	Uncertain	Uncertain	Uncertain	Uncertain	Uncertain	Uncertain	Uncertain	Uncertain	Never did	Never did	Never did	Never did	Never did	Never did	Never did	Never did	Never did	Never did	Never did
0075	Not answer	Not answer	Not answer	Not answer	Stagnant water	By mosquito bites	Evening/dusk	No	Yes	Not answer	Newspaper	Not answer	All mosquitoes	Dirty places	By touching each other	Day	Not answer	No	Not answer	Health officer/health volunteers	Not answer	Not answer	Water containers	By touching each other	Day	Not answer	No	Put lids on all water containers	Use mosquito repellent coils	Agree	Uncertain	Agree	Agree	Uncertain	Totally agree	Disagree	Uncertain	Uncertain	Occasionally	Occasionally	Occasionally	Occasionally	Occasionally	Never did	Never did	Never did	Occasionally	Occasionally	Occasionally
0076	Not answer	Not answer	Not answer	Not answer	Dirty places	By mosquito bites	Day	No	No	Not answer	Not answer	Not answer	Not answer	Dirty places	Not answer	Not answer	No	No	Not answer	Not answer	Not answer	Not answer	Dirty places	Not answer	Not answer	No	No	Not answer	Not answer	Totally agree	Totally agree	Uncertain	Agree	Agree	Strongly disagree	Uncertain	Agree	Agree	Not answer	Not answer	Not answer	Not answer	Not answer	Not answer	Not answer	Not answer	Not answer	Not answer	Not answer
0077	Yes	Television	Severe	Aedes spp.	Stagnant water	By mosquito bites	Day	Yes	Yes	Yes	Television	Severe	Aedes spp.	Stagnant water	By mosquito bites	Day	No	No	No	Online media	Severe	Aedes spp.	Not answer	By mosquito bites	Day/Night	No	No	Waterlogging container disposal/ garbage disposal	Sleep under mosquito nets/Use fan to repel mosquitoes/Use mosquito shock machine / mosquito bat/Use mosquito shock machine / mosquito bat	Totally agree	Agree	Agree	Totally agree	Totally agree	Uncertain	Agree	Totally agree	Totally agree	Not answer	Always	Always	Always	Always	Always	Occasionally	Occasionally	Never did	Always	Occasionally
0078	Yes	Radio	Severe	Aedes spp.	Stagnant water	By mosquito bites	Night	Yes	Yes	Yes	Television	Severe	Aedes spp.	Stagnant water	By mosquito bites	Day	No	No	No	Not answer	Severe	All mosquitoes	Garbage disposal area	By mosquito bites	Day/Night	No	No	Waterlogging container disposal/ garbage disposal	Sleep under mosquito nets/Install of mosquito screens/Use insecticide-impregnated mosquito nets/Use insecticide-impregnated mosquito nets	Totally agree	Agree	Agree	Totally agree	Totally agree	Strongly disagree	Uncertain	Agree	Totally agree	Always	Always	Never did	Always	Always	Occasionally	Occasionally	Never did	Never did	Always	Occasionally
0079	Yes	Radio	Severe	Aedes spp.	Dirty places	By mosquito bites	Day	No	No	Not answer	Not answer	Not answer	Not answer	Stagnant water	By mosquito bites	Evening/dusk	No	No	Not answer	Not answer	Not answer	Not answer	Not answer	By mosquito bites	Evening/dusk	No	No	Not answer	Not answer	Agree	Agree	Strongly disagree	Agree	Agree	Disagree	Agree	Agree	Agree	Not answer	Not answer	Not answer	Not answer	Not answer	Not answer	Not answer	Not answer	Not answer	Not answer	Not answer
0080	Yes	Television	Severe	Aedes spp.	Stagnant water	By mosquito bites	Day	Yes	Yes	Yes	Television	Severe	Aedes spp.	Stagnant water	By mosquito bites	Day	No	No	No	Not answer	Severe	Aedes spp.	Stagnant water	By mosquito bites	Day	No	No	Put lids on all water containers/Waterlogging container disposal/ garbage disposal/Release guppy fishes	Sleep under mosquito nets/Install of mosquito screens/Use fan to repel mosquitoes/Use fan to repel mosquitoes/Use mosquito shock machine / mosquito bat	Totally agree	Totally agree	Disagree	Totally agree	Agree	Disagree	Agree	Agree	Agree	Always	Never did	Never did	Never did	Always	Never did	Never did	Always	Never did	Never did	Never did
0081	Yes	Television	Severe	Aedes spp.	Stagnant water	By mosquito bites	Day	Yes	Yes	Not answer	Not answer	Not answer	Not answer	Not answer	Not answer	Not answer	Not answer	Not answer	Not answer	Not answer	Not answer	Not answer	Not answer	Not answer	Not answer	Not answer	Not answer	Waterlogging container disposal/ garbage disposal	Install of mosquito screens/Use fan to repel mosquitoes////	Totally agree	Agree	Totally agree	Totally agree	Totally agree	Totally agree	Totally agree	Totally agree	Totally agree	Occasionally	Occasionally	Occasionally	Occasionally	Always	Occasionally	Never did	Occasionally	Always	Always	Always
0082	Yes	Television	Severe	Aedes spp.	Stagnant water	By mosquito bites	Night	No	Yes	Yes	Television	Severe	Aedes spp.	Stagnant water	By mosquito bites	Day	No	No	No	Not answer	Severe	All mosquitoes	Garbage disposal area	By mosquito bites	Day/Night	No	No	Waterlogging container disposal/ garbage disposal	Install of mosquito screens	Totally agree	Agree	Agree	Totally agree	Totally agree	Strongly disagree	Uncertain	Agree	Totally agree	Always	Occasionally	Always	Always	Occasionally	Occasionally	Never did	Never did	Never did	Always	Occasionally
0083	Yes	Radio	Severe	Aedes spp.	Flowing tides	By flies	Day	No	No	Yes	Television	Severe	Aedes spp.	Stagnant water	By mosquito bites	Day	No	Yes	Yes	Television	Severe	Aedes spp.	Stagnant water	By mosquito bites	Day	No	No	Put lids on all water containers/Waterlogging container disposal/ garbage disposal/Release guppy fishes	Use mosquito repellent coils/Install of mosquito screens/Use fan to repel mosquitoes/Use fan to repel mosquitoes/Use mosquito shock machine / mosquito bat	Agree	Totally agree	Totally agree	Totally agree	Uncertain	Disagree	Agree	Totally agree	Totally agree	Occasionally	Occasionally	Occasionally	Occasionally	Occasionally	Occasionally	Occasionally	Occasionally	Occasionally	Occasionally	Occasionally
0084	Yes	Online media	Severe	Aedes spp.	Stagnant water	By mosquito bites	Day/Night	No	Yes	Not answer	Television	Not answer	Not answer	Stagnant water	By mosquito bites	Evening/dusk	Not answer	Not answer	Not answer	Television	Not answer	Not answer	Stagnant water	By touching each other	Not answer	Not answer	Not answer	Put lids on all water containers	Sleep under mosquito nets/Use mosquito repellent coils/Install of mosquito screens/Install of mosquito screens	Totally agree	Agree	Agree	Totally agree	Totally agree	Strongly disagree	Disagree	Agree	Totally agree	Always	Always	Never did	Always	Always	Occasionally	Occasionally	Occasionally	Always	Never did	Occasionally
0085	Yes	Health officers/health volunteers	Severe	Aedes spp.	Stagnant water	By mosquito bites	Day/Night	No	No	Not answer	Radio	Severe	Aedes spp.	Stagnant water	By mosquito bites	Night	No	No	Not answer	Radio	Severe	Aedes spp.	Not answer	By mosquito bites	Night	No	No	Put lids on all water containers/Change water in the water container weekly/Waterlogging container disposal/ garbage disposal/Brush and scrub inside water containers/Scoop mosquito larvae out of waterlogged containers	Use mosquito repellent coils/Install of mosquito screens/Use fan to repel mosquitoes/Use fan to repel mosquitoes/Use mosquito shock machine / mosquito bat	Uncertain	Agree	Uncertain	Disagree	Uncertain	Disagree	Uncertain	Uncertain	Uncertain	Occasionally	Occasionally	Occasionally	Occasionally	Occasionally	Occasionally	Occasionally	Occasionally	Occasionally	Occasionally	Occasionally
0086	Yes	Online media	Severe	Aedes spp.	Stagnant water	By mosquito bites	Day	No	Yes	Yes	Not answer	Severe	Aedes spp.	Dirty places	Not answer	Day	No	Yes	Not answer	Not answer	Severe	Aedes spp.	Dirty places	Not answer	Day	No	No	Put lids on all water containers/Change water in the water container weekly/Waterlogging container disposal/ garbage disposal/Release guppy fishes	Sleep under mosquito nets/Use mosquito repellent coils/Install of mosquito screens/Install of mosquito screens/Use mosquito shock machine / mosquito bat	Agree	Agree	Agree	Agree	Uncertain	Uncertain	Agree	Agree	Agree	Occasionally	Occasionally	Occasionally	Occasionally	Occasionally	Never did	Occasionally	Not answer	Always	Always	Always
0087	Not answer	Not answer	Not answer	Not answer	Stagnant water	By mosquito bites	Day	No	No	No	Not answer	Severe	Aedes spp.	Dirty places	Not answer	Day	No	No	No	Not answer	Severe	Aedes spp.	Dirty places	Not answer	Day	No	No	Put lids on all water containers/Change water in the water container weekly/Waterlogging container disposal/ garbage disposal/Brush and scrub inside water containers/Release guppy fishes	Use mosquito repellent coils/Install of mosquito screens/Use fan to repel mosquitoes/Use fan to repel mosquitoes/Use mosquito shock machine / mosquito bat	Totally agree	Totally agree	Uncertain	Agree	Agree	Strongly disagree	Uncertain	Agree	Agree	Occasionally	Occasionally	Occasionally	Occasionally	Occasionally	Never did	Never did	Never did	Never did	Never did	Never did
0088	Not answer	Not answer	Not answer	Not answer	Not answer.ไม่ตอบ	Not answer	Not answer	Not answer	Not answer	Yes	Television	Severe	Aedes spp.	Stagnant water	By touching each other	Day	No	No	Yes	Radio	Severe	Aedes spp.	Stagnant water	By touching each other	Day	No	No	Put lids on all water containers	Sleep under mosquito nets	Totally agree	Totally agree	Totally agree	Totally agree	Totally agree	Totally agree	Totally agree	Totally agree	Totally agree	Occasionally	Always	Always	Always	Occasionally	Occasionally	Occasionally	Never did	Always	Always	Never did
0089	Not answer	Not answer	Not answer	Not answer	Not answer.ไม่ตอบ	Not answer	Not answer	Not answer	Not answer	Yes	Television	Severe	Aedes spp.	Stagnant water	By mosquito bites	Day	No	No	Yes	Television	Severe	Aedes spp.	Water containers	By mosquito bites	Day	No	No	Put lids on all water containers	Sleep under mosquito nets	Totally agree	Totally agree	Totally agree	Agree	Agree	Totally agree	Agree	Agree	Totally agree	Always	Always	Always	Always	Occasionally	Occasionally	Always	Always	Always	Always	Always
0090	Yes	Television	Severe	Aedes spp.	Stagnant water	By mosquito bites	Night	No	No	Not answer	Not answer	Not answer	Not answer	Not answer	Not answer	Not answer	No	No	Not answer	Not answer	Not answer	Not answer	Not answer	Not answer	Not answer	No	No	Not answer	Not answer	Totally agree	Totally agree	Agree	Totally agree	Totally agree	Disagree	Agree	Totally agree	Totally agree	Not answer	Not answer	Not answer	Not answer	Not answer	Not answer	Not answer	Not answer	Not answer	Not answer	Not answer
0091	Yes	Not answer	Severe	Aedes spp.	Stagnant water	by water	Night	No	No	Not answer	Not answer	Not answer	Not answer	Not answer	Not answer	Not answer	Not answer	Not answer	Not answer	Not answer	Not answer	Not answer	Not answer	Not answer	Not answer	Not answer	Not answer	Not answer	Not answer	Totally agree	Agree	Agree	Agree	Disagree	Agree	Agree	Totally agree	Agree	Occasionally	Always	Always	Always	Occasionally	Occasionally	Always	Occasionally	Occasionally	Occasionally	Occasionally
0092	Yes	Radio	Severe	Culex spp.	Stagnant water	By mosquito bites	Day	Yes	No	Not answer	Not answer	Not answer	Not answer	Not answer	Not answer	Not answer	Not answer	Not answer	Not answer	Not answer	Not answer	Not answer	Not answer	Not answer	Not answer	Not answer	Not answer	Put lids on all water containers	Not answer	Totally agree	Agree	Agree	Agree	Totally agree	Totally agree	Agree	Uncertain	Agree	Occasionally	Always	Always	Always	Occasionally	Always	Always	Always	Always	Always	Always
0093	Yes	Online media	Severe	Aedes spp.	Stagnant water	By touching each other	Night	No	No	Not answer	Not answer	Not answer	Not answer	Not answer	Not answer	Not answer	Not answer	Not answer	Not answer	Not answer	Not answer	Not answer	Not answer	Not answer	Not answer	Not answer	Not answer	Put lids on all water containers	Not answer	Totally agree	Agree	Agree	Agree	Disagree	Agree	Agree	Totally agree	Totally agree	Occasionally	Always	Always	Always	Occasionally	Occasionally	Always	Occasionally	Occasionally	Occasionally	Occasionally
0094	Yes	Online media	Severe	Aedes spp.	Stagnant water	By mosquito bites	Day	No	Yes	Not answer	Not answer	Not answer	Not answer	Not answer	Not answer	Not answer	Not answer	Not answer	Not answer	Not answer	Not answer	Not answer	Not answer	Not answer	Not answer	Not answer	Not answer	Waterlogging container disposal/ garbage disposal	Install of mosquito screens	Agree	Agree	Agree	Agree	Agree	Agree	Agree	Agree	Agree	Always	Always	Always	Always	Occasionally	Never did	Occasionally	Occasionally	Always	Always	Always
0095	Yes	Television	Severe	Aedes spp.	Stagnant water	By mosquito bites	Not answer	Yes	Yes	Not answer	Not answer	Not answer	Not answer	Not answer	Not answer	Not answer	Not answer	Not answer	Not answer	Not answer	Not answer	Not answer	Not answer	Not answer	Not answer	Not answer	Not answer	Put lids on all water containers	Sleep under mosquito nets	Totally agree	Totally agree	Totally agree	Totally agree	Totally agree	Totally agree	Totally agree	Totally agree	Totally agree	Always	Always	Always	Always	Always	Always	Always	Always	Always	Always	Always
0096	Yes	Television	Severe	Aedes spp.	Stagnant water	By mosquito bites	Day	Yes	Yes	Not answer	Not answer	Not answer	Not answer	Dirty places	Not answer	Day	No	No	Not answer	Not answer	Not answer	Not answer	Dirty places	Not answer	Day	No	No	Not answer	Not answer	Totally agree	Totally agree	Uncertain	Agree	Agree	Strongly disagree	Uncertain	Agree	Agree	Not answer	Not answer	Not answer	Not answer	Not answer	Not answer	Not answer	Not answer	Not answer	Not answer	Not answer
0097	Yes	Television	Severe	Aedes spp.	Stagnant water	By mosquito bites	Day/Night	No	No	Yes	Radio	Severe	Aedes spp.	Not answer	Not answer	Not answer	Not answer	Not answer	Not answer	Not answer	Not answer	Not answer	Not answer	Not answer	Not answer	Not answer	Not answer	Put lids on all water containers	Not answer	Totally agree	Agree	Agree	Agree	Disagree	Agree	Agree	Totally agree	Agree	Occasionally	Always	Always	Always	Occasionally	Occasionally	Always	Occasionally	Occasionally	Occasionally	Occasionally
0098	Yes	Radio	Severe	Aedes spp.	Stagnant water	By mosquito bites	Day/Night	No	No	Not answer	Not answer	Not answer	Not answer	Not answer	Not answer	Not answer	Not answer	Not answer	Not answer	Not answer	Not answer	Not answer	Not answer	Not answer	Not answer	Not answer	Not answer	Put lids on all water containers	Not answer	Totally agree	Agree	Agree	Agree	Disagree	Agree	Agree	Totally agree	Totally agree	Occasionally	Always	Always	Always	Occasionally	Occasionally	Always	Occasionally	Occasionally	Occasionally	Occasionally
0099	Yes	Television	Severe	Aedes spp.	Stagnant water	Not answer	Day/Night	No	Yes	Not answer	Not answer	Not answer	Not answer	Water containers	By mosquito bites	Day/Night	No	Yes	Not answer	Not answer	Not answer	Not answer	Water containers	By mosquito bites	Day/Night	No	No	Not answer	Not answer	Totally agree	Totally agree	Agree	Agree	Agree	Uncertain	Uncertain	Agree	Totally agree	Not answer	Not answer	Not answer	Not answer	Not answer	Not answer	Not answer	Not answer	Not answer	Not answer	Not answer
0100	No	Newspaper	Severe	Aedes spp.	Dirty places	By mosquito bites	Day/Night	No	No	No	Neighbor	Not answer	Not answer	Not answer	Not answer	Not answer	No	Yes	No	Not answer	Not answer	Not answer	Not answer	Not answer	Not answer	No	No	Waterlogging container disposal/ garbage disposal	Not answer	Agree	Totally agree	Totally agree	Totally agree	Agree	Agree	Uncertain	Totally agree	Agree	Never did	Not answer	Not answer	Always	Always	Never did	Occasionally	Never did	Never did	Occasionally	Never did
0101	Yes	Neighbor	Severe	Aedes spp.	Water containers	Not answer	Day/Night	No	No	Not answer	Not answer	Not answer	Not answer	Not answer	Not answer	Not answer	Not answer	Not answer	Not answer	Not answer	Not answer	Not answer	Not answer	Not answer	Not answer	Not answer	Not answer	Change water in the water container weekly	Not answer	Totally agree	Agree	Agree	Agree	Disagree	Agree	Agree	Totally agree	Agree	Occasionally	Always	Always	Always	Occasionally	Occasionally	Always	Occasionally	Occasionally	Occasionally	Occasionally
0102	Yes	Health officers/health volunteers	Mild	Aedes spp.	Stagnant water	By mosquito bites	Day	No	Yes	Not answer	Not answer	Not answer	Not answer	Stagnant water	By mosquito bites	Evening/dusk	No	No	Not answer	Not answer	Not answer	Not answer	Not answer	By mosquito bites	Evening/dusk	No	No	Not answer	Not answer	Totally agree	Agree	Agree	Totally agree	Totally agree	Uncertain	Agree	Agree	Agree	Not answer	Not answer	Not answer	Not answer	Not answer	Not answer	Not answer	Not answer	Not answer	Not answer	Not answer
0103	Yes	Television	Severe	Aedes spp.	Stagnant water	By mosquito bites	Day	Yes	Yes	Not answer	Not answer	Not answer	Not answer	Dirty places	Not answer	Day	No	No	Not answer	Not answer	Not answer	Not answer	Dirty places	By other animals	Day	No	No	Not answer	Not answer	Totally agree	Totally agree	Uncertain	Agree	Agree	Disagree	Uncertain	Agree	Agree	Not answer	Not answer	Not answer	Not answer	Not answer	Not answer	Not answer	Not answer	Not answer	Not answer	Not answer
0104	Yes	Radio	Severe	Aedes spp.	Stagnant water	By mosquito bites	Day	No	No	No	Not answer	Not answer	Not answer	Not answer	Not answer	Not answer	Not answer	Not answer	No	Not answer	Not answer	Not answer	Not answer	Not answer	Not answer	Not answer	Not answer	Put lids on all water containers/Waterlogging container disposal/ garbage disposal/Brush and scrub inside water containers/Release guppy fishes/Put larvicides/chemicals in waterlogged containers	Not answer	Totally agree	Totally agree	Agree	Not answer	Totally agree	Uncertain	Agree	Agree	Totally agree	Occasionally	Not eligible	Not answer	Always	Not eligible	Not eligible	Not eligible	Occasionally	Not eligible	Not eligible	Occasionally
0105	Yes	Neighbor	Severe	Aedes spp.	Stagnant water	By mosquito bites	Day/Night	No	No	Yes	Radio	Severe	Aedes spp.	Stagnant water	By mosquito bites	Night	No	No	Yes	Radio	Severe	Aedes spp.	Stagnant water	By mosquito bites	Night	No	No	Put lids on all water containers	Not answer	Agree	Agree	Agree	Agree	Agree	Agree	Agree	Agree	Agree	Occasionally	Occasionally	Occasionally	Occasionally	Occasionally	Occasionally	Occasionally	Occasionally	Occasionally	Occasionally	Occasionally
0106	Yes	Health officers/health volunteers	Severe	Aedes spp.	Stagnant water	By mosquito bites	Day	No	No	No	Newspaper	Severe	All mosquitoes	Stagnant water	Not answer	Evening/dusk	No	No	No	Newspaper	Severe	All mosquitoes	Stagnant water	Not answer	Evening/dusk	No	No	Put lids on all water containers	Use insecticide-impregnated mosquito nets	Agree	Agree	Agree	Not answer	Uncertain	Uncertain	Uncertain	Agree	Agree	Occasionally	Never did	Never did	Occasionally	Occasionally	Occasionally	Occasionally	Never did	Never did	Occasionally	Occasionally
0107	Yes	Television	Severe	Aedes spp.	Stagnant water	By mosquito bites	Day	Yes	Yes	Yes	Television	Severe	Aedes spp.	Stagnant water	By mosquito bites	Day	No	Yes	Yes	Television	Severe	Aedes spp.	Stagnant water	By mosquito bites	Day	No	No	Waterlogging container disposal/ garbage disposal/Release guppy fishes	Use mosquito repellent coils/Install of mosquito screens/Use fan to repel mosquitoes/Use fan to repel mosquitoes/Use mosquito shock machine / mosquito bat	Agree	Totally agree	Totally agree	Totally agree	Uncertain	Disagree	Agree	Totally agree	Totally agree	Occasionally	Not answer	Not answer	Always	Always	Never did	Always	Never did	Not eligible	Never did	Occasionally
0108	Yes	Television	Severe	Aedes spp.	Stagnant water	By mosquito bites	Day	Yes	Yes	Yes	Television	Severe	Aedes spp.	Stagnant water	By mosquito bites	Day	No	Yes	Yes	Television	Severe	Aedes spp.	Stagnant water	By mosquito bites	Day	No	No	Waterlogging container disposal/ garbage disposal/Release guppy fishes	Use mosquito repellent coils/Install of mosquito screens/Use fan to repel mosquitoes/Use fan to repel mosquitoes/Use mosquito shock machine / mosquito bat	Agree	Totally agree	Totally agree	Totally agree	Uncertain	Disagree	Agree	Totally agree	Totally agree	Occasionally	Not answer	Not answer	Always	Always	Never did	Always	Never did	Not eligible	Never did	Occasionally
0109	Yes	Television	Severe	Aedes spp.	Stagnant water	By mosquito bites	Day	No	Yes	Yes	Television	Severe	Aedes spp.	Stagnant water	By mosquito bites	Night	No	Yes	Yes	Television	Severe	Aedes spp.	Stagnant water	By mosquito bites	Night	No	Yes	Put lids on all water containers/Change water in the water container weekly/Waterlogging container disposal/ garbage disposal/Brush and scrub inside water containers/Release guppy fishes	Use mosquito repellent coils/Install of mosquito screens/Use mosquito shock machine / mosquito bat/Use mosquito shock machine / mosquito bat/Apply mosquito repellent lotion	Totally agree	Agree	Agree	Totally agree	Agree	Totally agree	Totally agree	Agree	Uncertain	Occasionally	Always	Always	Always	Occasionally	Always	Always	Always	Always	Occasionally	Occasionally
0110	Yes	Television	Severe	Aedes spp.	Stagnant water	By mosquito bites	Day	Yes	Yes	Not answer	Not answer	Not answer	Not answer	Garbage disposal area	Not answer	Not answer	Not answer	Not answer	Not answer	Not answer	Not answer	Not answer	Drainage pipe system	By other animals	Day/Night	Not answer	No	Put lids on all water containers/Change water in the water container weekly/Waterlogging container disposal/ garbage disposal/Put larvicides/chemicals in waterlogged containers/Scoop mosquito larvae out of waterlogged containers	Use mosquito repellent coils/Install of mosquito screens/Use fan to repel mosquitoes/Use fan to repel mosquitoes/Apply mosquito repellent lotion	Agree	Totally agree	Agree	Agree	Agree	Agree	Totally agree	Agree	Agree	Occasionally	Occasionally	Occasionally	Occasionally	Occasionally	Occasionally	Occasionally	Occasionally	Never did	Always	Occasionally
0111	Not answer	Television	Severe	Aedes spp.	Flowing tides	By touching each other	Day/Night	Not answer	Yes	Yes	Radio	Severe	Not answer	Stagnant water	By mosquito bites	Not answer	No	No	Yes	Radio	Severe	Not answer	Stagnant water	By mosquito bites	Not answer	No	No	Put lids on all water containers/Change water in the water container weekly/Waterlogging container disposal/ garbage disposal	Install of mosquito screens/Use fan to repel mosquitoes/Apply mosquito repellent lotion/Wear long-sleeved shirts and long pants	Totally agree	Totally agree	Not answer	Agree	Agree	Disagree	Agree	Uncertain	Totally agree	Occasionally	Always	Never did	Occasionally	Occasionally	Occasionally	Never did	Never did	Never did	Not eligible	Occasionally
0112	Yes	Television	Severe	Aedes spp.	Stagnant water	Not answer	Day	Yes	Yes	Yes	Online media	Severe	Aedes spp.	Stagnant water	By mosquito bites	Day/Night	No	Yes	Yes	Online media	Severe	Aedes spp.	Stagnant water	By mosquito bites	Day/Night	No	Yes	Put lids on all water containers/Put larvicides/chemicals in waterlogged containers	Use mosquito repellent coils/Use fan to repel mosquitoes/Use mosquito shock machine / mosquito bat/Use mosquito shock machine / mosquito bat	Agree	Agree	Uncertain	Agree	Agree	Uncertain	Agree	Agree	Agree	Always	Never did	Never did	Always	Always	Always	Always	Never did	Never did	Always	Always
0113	Yes	Television	Severe	Aedes spp.	Stagnant water	By mosquito bites	Day	Yes	Yes	Yes	Health officer/health volunteers	Severe	Aedes spp.	Stagnant water	By mosquito bites	Day/Night	No	No	No	Not answer	Severe	All mosquitoes	Stagnant water	By mosquito bites	Day/Night	No	No	Put lids on all water containers/Change water in the water container weekly/Waterlogging container disposal/ garbage disposal/Brush and scrub inside water containers	Use fan to repel mosquitoes/Use mosquito shock machine / mosquito bat/Apply mosquito repellent lotion/Apply mosquito repellent lotion	Totally agree	Totally agree	Totally agree	Totally agree	Agree	Uncertain	Agree	Totally agree	Disagree	Always	Never did	Never did	Never did	Always	Always	Always	Never did	Never did	Never did	Always
0114	Yes	Online media	Severe	Aedes spp.	Stagnant water	By mosquito bites	Day	No	Yes	No	Online media	Severe	All mosquitoes	Stagnant water	By mosquito bites	Day/Night	No	No	No	Online media	Severe	All mosquitoes	Stagnant water	By mosquito bites	Day/Night	No	No	Put lids on all water containers	Not answer	Totally agree	Totally agree	Totally agree	Totally agree	Totally agree	Disagree	Agree	Totally agree	Totally agree	Always	Occasionally	Not answer	Not answer	Always	Occasionally	Never did	Occasionally	Never did	Always	Always
0115	Yes	Television	Severe	Aedes spp.	Stagnant water	By mosquito bites	Day	No	No	Yes	Neighbor	Not severe	Aedes spp.	Stagnant water	By mosquito bites	Day	No	Yes	Yes	Online media	Not answer	Aedes spp.	Stagnant water	By mosquito bites	Day	No	No	Put larvicides/chemicals in waterlogged containers	Use mosquito repellent coils/Install of mosquito screens/Apply mosquito repellent lotion/Apply mosquito repellent lotion/Wear long-sleeved shirts and long pants	Totally agree	Totally agree	Totally agree	Totally agree	Uncertain	Uncertain	Uncertain	Agree	Agree	Always	Occasionally	Never did	Always	Occasionally	Never did	Always	Occasionally	Never did	Always	Occasionally
0116	Yes	Television	Not answer	Aedes spp.	Stagnant water	By mosquito bites	Day	No	Yes	Not answer	Not answer	Not answer	Not answer	Not answer	Not answer	Not answer	Not answer	Not answer	Not answer	Not answer	Not answer	Not answer	Not answer	Not answer	Not answer	Not answer	Not answer	Not answer	Not answer	Not answer	Not answer	Not answer	Not answer	Not answer	Not answer	Not answer	Not answer	Not answer	Not answer	Not answer	Not answer	Not answer	Not answer	Not answer	Not answer	Not answer	Not answer	Not answer	Not answer
0117	Yes	Television	Severe	Aedes spp.	Stagnant water	By mosquito bites	Day	No	No	Yes	Online media	Severe	Aedes spp.	Water containers	By mosquito bites	Day	No	Yes	Yes	Online media	Severe	Aedes spp.	Water containers	By mosquito bites	Day	No	No	Put lids on all water containers/Waterlogging container disposal/ garbage disposal/Release guppy fishes	Use fan to repel mosquitoes/Use mosquito shock machine / mosquito bat/Apply mosquito repellent lotion/Apply mosquito repellent lotion	Agree	Agree	Agree	Agree	Agree	Disagree	Agree	Agree	Agree	Occasionally	Occasionally	Occasionally	Occasionally	Always	Always	Always	Always	Occasionally	Never did	Always
0118	Yes	Television	Severe	Aedes spp.	Stagnant water	By mosquito bites	Day	No	No	No	Not answer	Not answer	Not answer	Not answer	Not answer	Evening/dusk	Not answer	Not answer	No	Not answer	Not answer	Not answer	Not answer	Not answer	Evening/dusk	Not answer	Not answer	Release guppy fishes	Not answer	Totally agree	Totally agree	Agree	Totally agree	Totally agree	Disagree	Agree	Totally agree	Totally agree	Occasionally	Occasionally	Never did	Occasionally	Occasionally	Always	Occasionally	Always	Never did	Never did	Always
0119	Yes	Television	Severe	All mosquitoes	Stagnant water	By mosquito bites	Not answer	No	No	Yes	Television	Severe	Anopheles spp.	Stagnant water	By mosquito bites	Night	No	No	No	Not answer	Not answer	Not answer	Stagnant water	Not answer	Not answer	No	No	Put lids on all water containers/Waterlogging container disposal/ garbage disposal	Use mosquito repellent coils	Totally agree	Agree	Disagree	Totally agree	Agree	Disagree	Agree	Totally agree	Agree	Occasionally	Always	Always	Always	Always	Occasionally	Occasionally	Not eligible	Never did	Never did	Occasionally
0120	Yes	Television	Mild	Aedes spp.	Stagnant water	By other animals	Night	No	No	Not answer	Health officer/health volunteers	Severe	Aedes spp.	Stagnant water	By mosquito bites	Evening/dusk	No	Yes	Not answer	Not answer	Severe	Aedes spp.	Stagnant water	By mosquito bites	Evening/dusk	No	Yes	Put lids on all water containers	Install of mosquito screens	Agree	Agree	Agree	Agree	Agree	Agree	Agree	Agree	Agree	Always	Always	Always	Always	Always	Always	Always	Always	Always	Always	Always
0121	Yes	Online media	Severe	Aedes spp.	Stagnant water	By mosquito bites	Evening/dusk	No	No	Yes	Radio	Severe	Anopheles spp.	Stagnant water	By mosquito bites	Night	No	No	Yes	Newspaper	Severe	All mosquitoes	Stagnant water	By mosquito bites	Not answer	Not answer	No	Put lids on all water containers	Not answer	Totally agree	Totally agree	Agree	Agree	Totally agree	Uncertain	Agree	Totally agree	Agree	Occasionally	Occasionally	Always	Occasionally	Occasionally	Occasionally	Occasionally	Occasionally	Occasionally	Occasionally	Occasionally
0122	Yes	Television	Severe	Aedes spp.	Stagnant water	By mosquito bites	Day	No	No	Yes	Television	Severe	Not answer	Stagnant water	Not answer	Not answer	No	Yes	Yes	Television	Severe	Not answer	Stagnant water	Not answer	Not answer	No	No	Put lids on all water containers/Change water in the water container weekly/Waterlogging container disposal/ garbage disposal/Brush and scrub inside water containers/Put larvicides/chemicals in waterlogged containers	Use insecticide-impregnated mosquito nets	Totally agree	Totally agree	Agree	Totally agree	Totally agree	Disagree	Agree	Totally agree	Totally agree	Occasionally	Always	Occasionally	Always	Always	Occasionally	Occasionally	Never did	Never did	Always	Occasionally
0123	Not answer	Not answer	Not answer	Not answer	Not answer	Not answer	Not answer	Not answer	Not answer	Yes	Radio	Severe	Aedes spp.	Water containers	By touching each other	Day	Yes	Yes	Yes	Newspaper	Severe	Aedes spp.	Dirty places	Not answer	Not answer	No	No	Put lids on all water containers	Use mosquito repellent coils/Install of mosquito screens	Agree	Agree	Agree	Agree	Agree	Disagree	Totally agree	Totally agree	Totally agree	Occasionally	Always	Occasionally	Always	Occasionally	Always	Occasionally	Always	Occasionally	Always	Always
0124	Not answer	Not answer	Not answer	Not answer	Not answer	Not answer	Not answer	Not answer	Not answer	No	Television	Not answer	Not answer	Not answer	Not answer	Not answer	Not answer	Not answer	No	Not answer	Not answer	Not answer	Not answer	Not answer	Not answer	Not answer	Not answer	Put lids on all water containers	Use mosquito repellent coils/Install of mosquito screens	Totally agree	Agree	Agree	Agree	Agree	Agree	Agree	Agree	Agree	Occasionally	Occasionally	Never did	Occasionally	Occasionally	Never did	Occasionally	Never did	Never did	Always	Occasionally
0125	Yes	Neighbor	Severe	Not answer	Dirty places	By mosquito bites	Not answer	No	No	No	Health officer/health volunteers	Not answer	Aedes spp.	Flowing tides	By flies	Not answer	Not answer	Not answer	No	Not answer	Not answer	Aedes spp.	Flowing tides	By flies	Not answer	Not answer	Not answer	Put lids on all water containers/Change water in the water container weekly/Waterlogging container disposal/ garbage disposal/Put larvicides/chemicals in waterlogged containers/Scoop mosquito larvae out of waterlogged containers	Install of mosquito screens/Use fan to repel mosquitoes/Use insecticide-impregnated mosquito nets/Use insecticide-impregnated mosquito nets/Apply mosquito repellent lotion	Totally agree	Agree	Totally agree	Agree	Totally agree	Agree	Totally agree	Agree	Totally agree	Always	Always	Occasionally	Always	Occasionally	Always	Occasionally	Always	Occasionally	Always	Occasionally
0126	Yes	Radio	Severe	Aedes spp.	Stagnant water	By mosquito bites	Night	No	Yes	Yes	Television	Severe	Not answer	Not answer	Not answer	Not answer	No	No	No	Television	Not answer	Not answer	Not answer	Not answer	Not answer	Not answer	No	Put larvicides/chemicals in waterlogged containers	Not answer	Totally agree	Agree	Agree	Agree	Disagree	Agree	Agree	Totally agree	Agree	Occasionally	Always	Always	Always	Occasionally	Occasionally	Always	Occasionally	Occasionally	Occasionally	Occasionally
0127	Yes	Newspaper	Severe	All mosquitoes	Stagnant water	Not answer	Evening/dusk	No	Yes	Yes	Television	Severe	Not answer	Not answer	Not answer	Not answer	No	No	No	Television	Severe	Not answer	Not answer	Not answer	Not answer	Not answer	No	Put larvicides/chemicals in waterlogged containers	Not answer	Totally agree	Agree	Agree	Agree	Agree	Disagree	Agree	Totally agree	Agree	Occasionally	Always	Always	Always	Occasionally	Occasionally	Always	Occasionally	Occasionally	Occasionally	Occasionally
0128	Yes	Television	Severe	Aedes spp.	Stagnant water	By mosquito bites	Day	No	Yes	No	Not answer	Severe	Aedes spp.	Not answer	Not answer	Not answer	No	No	Yes	Television	Severe	Aedes spp.	Stagnant water	By mosquito bites	Day/Night	No	No	Put lids on all water containers/Change water in the water container weekly/Waterlogging container disposal/ garbage disposal	Install of mosquito screens/Apply mosquito repellent lotion	Agree	Agree	Disagree	Agree	Agree	Disagree	Uncertain	Agree	Agree	Occasionally	Not answer	Always	Occasionally	Occasionally	Occasionally	Occasionally	Occasionally	Occasionally	Always	Always
0129	Yes	Online media	Severe	Aedes spp.	Water containers	By mosquito bites	Day	Yes	Yes	No	Not answer	Not answer	Not answer	Not answer	Not answer	Not answer	Not answer	Not answer	Yes	Not answer	Not answer	Not answer	Not answer	Not answer	Not answer	Not answer	Not answer	Put lids on all water containers	Use fan and mosquito repellent	Totally agree	Totally agree	Totally agree	Totally agree	Totally agree	Totally agree	Disagree	Totally agree	Uncertain	Always	Always	Always	Always	Always	Never did	Always	Never did	Never did	Occasionally	Never did
0130	Yes	Television	Severe	Aedes spp.	Stagnant water	By mosquito bites	Day	No	Yes	Yes	Radio	Severe	Aedes spp.	Stagnant water	By mosquito bites	Day/Night	No	No	Yes	Radio	Severe	Aedes spp.	Stagnant water	By mosquito bites	Day/Night	No	No	Put lids on all water containers/Change water in the water container weekly/Waterlogging container disposal/ garbage disposal/Brush and scrub inside water containers/Release guppy fishes	Use mosquito repellent coils/Install of mosquito screens/Use fan to repel mosquitoes/Use fan to repel mosquitoes/Use mosquito shock machine / mosquito bat	Totally agree	Totally agree	Agree	Totally agree	Totally agree	Disagree	Agree	Agree	Totally agree	Always	Always	Always	Always	Occasionally	Occasionally	Always	Always	Always	Always	Always
0131	Yes	Television	Severe	Aedes spp.	Stagnant water	By mosquito bites	Day	No	Yes	No	Not answer	Not answer	Not answer	Not answer	Not answer	Not answer	Not answer	No	No	Not answer	Not answer	Not answer	Not answer	Not answer	Not answer	Not answer	No	Put lids on all water containers/Put larvicides/chemicals in waterlogged containers	Use mosquito repellent coils/Apply mosquito repellent lotion	Agree	Agree	Disagree	Agree	Agree	Disagree	Uncertain	Agree	Agree	Occasionally	Never did	Occasionally	Always	Not eligible	Never did	Always	Never did	Never did	Never did	Occasionally
0132	Yes	Health officers/health volunteers	Severe	Aedes spp.	Stagnant water	By mosquito bites	Day	No	No	Not answer	Neighbor	Not answer	Aedes spp.	Stagnant water	Not answer	Day	Not answer	Not answer	Not answer	Health officer/health volunteers	Not answer	Aedes spp.	Stagnant water	Not answer	Not answer	Not answer	Not answer	Not answer	Not answer	Totally agree	Agree	Agree	Agree	Agree	Totally agree	Agree	Totally agree	Agree	Always	Always	Always	Always	Always	Always	Always	Occasionally	Occasionally	Always	Always
0133	Yes	Television	Severe	All mosquitoes	Stagnant water	By mosquito bites	Day	No	Yes	Not answer	Neighbor	Not answer	Not answer	Not answer	Not answer	Not answer	No	No	Not answer	Neighbor	Not answer	Not answer	Not answer	Not answer	Not answer	No	Not answer	Put lids on all water containers	Use mosquito repellent coils	Agree	Agree	Agree	Agree	Agree	Uncertain	Agree	Agree	Agree	Occasionally	Never did	Never did	Occasionally	Occasionally	Never did	Never did	Never did	Never did	Occasionally	Occasionally
0134	Yes	Television	Severe	All mosquitoes	Stagnant water	By mosquito bites	Day	No	Yes	Not answer	Not answer	Not answer	Not answer	Not answer	Not answer	Not answer	Not answer	Not answer	Not answer	Not answer	Not answer	Not answer	Not answer	Not answer	Not answer	Not answer	Not answer	Put lids on all water containers	Not answer	Totally agree	Totally agree	Totally agree	Agree	Agree	Disagree	Agree	Agree	Agree	Occasionally	Always	Always	Always	Always	Always	Always	Occasionally	Occasionally	Never did	Always
0135	Yes	Television	Severe	Aedes spp.	Dirty places	By mosquito bites	Evening/dusk	Yes	No	Not answer	Not answer	Not answer	Not answer	Stagnant water	By water	Day	Not answer	Not answer	Not answer	Not answer	Not answer	Not answer	Stagnant water	Not answer	Day	Not answer	Not answer	Not answer	Not answer	Totally agree	Agree	Agree	Agree	Agree	Agree	Agree	Agree	Agree	Always	Occasionally	Always	Occasionally	Always	Occasionally	Always	Occasionally	Always	Always	Occasionally
0136	Yes	Television	Severe	Aedes spp.	Stagnant water	By mosquito bites	Night	No	Yes	Yes	Newspaper	Severe	All mosquitoes	Stagnant water	Not answer	Not answer	No	No	No	Not answer	Severe	Not answer	Not answer	Not answer	Not answer	No	No	Put lids on all water containers/Change water in the water container weekly/Release guppy fishes	Not answer	Totally agree	Totally agree	Agree	Agree	Totally agree	Disagree	Totally agree	Totally agree	Totally agree	Always	Always	Never did	Always	Never did	Never did	Never did	Occasionally	Never did	Always	Never did
0137	Yes	Television	Severe	Aedes spp.	Stagnant water	By mosquito bites	Evening/dusk	No	Yes	Yes	Television	Severe	Aedes spp.	Stagnant water	By mosquito bites	Day	No	No	Yes	Online media	Severe	Aedes spp.	Stagnant water	By mosquito bites	Day	No	No	Put lids on all water containers/Change water in the water container weekly/Waterlogging container disposal/ garbage disposal/Release guppy fishes/Put larvicides/chemicals in waterlogged containers	Apply mosquito repellent lotion	Totally agree	Totally agree	Disagree	Totally agree	Totally agree	Disagree	Uncertain	Agree	Agree	Always	Always	Occasionally	Always	Always	Never did	Never did	Occasionally	Always	Not eligible	Occasionally
0138	Yes	Television	Severe	Aedes spp.	Stagnant water	By mosquito bites	Day/Night	No	No	Not answer	Neighbor	Not severe	Aedes spp.	Stagnant water	By mosquito bites	Day	Not answer	Not answer	Not answer	Health officer/health volunteers	Not answer	Aedes spp.	Stagnant water	By mosquito bites	Day	Not answer	Not answer	Not answer	Not answer	Totally agree	Agree	Uncertain	Disagree	Strongly disagree	Not answer	Totally agree	Agree	Uncertain	Always	Never did	Not eligible	Always	Occasionally	Never did	Not eligible	Always	Occasionally	Never did	Not eligible
0139	Yes	Television	Severe	Aedes spp.	Stagnant water	By mosquito bites	Day	Yes	Yes	Yes	Health officer/health volunteers	Severe	Aedes spp.	Stagnant water	By mosquito bites	Day	No	No	No	Not answer	Not answer	Not answer	Not answer	Not answer	Not answer	Not answer	Not answer	Put lids on all water containers/Waterlogging container disposal/ garbage disposal/Brush and scrub inside water containers/Release guppy fishes/Put larvicides/chemicals in waterlogged containers	Install of mosquito screens/Apply mosquito repellent lotion	Agree	Agree	Uncertain	Agree	Totally agree	Uncertain	Agree	Agree	Agree	Occasionally	Never did	Occasionally	Occasionally	Occasionally	Occasionally	Occasionally	Occasionally	Not eligible	Occasionally	Occasionally
0140	Yes	Television	Severe	Aedes spp.	Stagnant water	By mosquito bites	Day	Yes	Yes	Yes	Television	Severe	Aedes spp.	Stagnant water	By mosquito bites	Day	No	No	Yes	Television	Severe	Aedes spp.	Stagnant water	By mosquito bites	Day	No	No	Put lids on all water containers/Change water in the water container weekly/Waterlogging container disposal/ garbage disposal/Brush and scrub inside water containers	Use mosquito shock machine / mosquito bat/Wear long-sleeved shirts and long pants	Totally agree	Totally agree	Totally agree	Totally agree	Totally agree	Agree	Uncertain	Agree	Agree	Always	Always	Not eligible	Always	Always	Always	Always	Not eligible	Not eligible	Not eligible	Not eligible
0141	No	Health officers/health volunteers	Not answer	Aedes spp.	Flowing tides	By flies	Not answer	Not answer	Yes	No	Not answer	Not answer	Not answer	Not answer	Not answer	Not answer	No	No	Yes	Online media	Severe	All mosquitoes	Stagnant water	Not answer	Night	No	No	Put lids on all water containers	Sleep under mosquito nets	Agree	Totally agree	Totally agree	Totally agree	Agree	Disagree	Uncertain	Totally agree	Totally agree	Never did	Occasionally	Occasionally	Occasionally	Always	Never did	Occasionally	Never did	Never did	Always	Occasionally
0142	Not answer	Health officers/health volunteers	Severe	Aedes spp.	Stagnant water	By mosquito bites	Not answer	Not answer	Not answer	No	Television	Severe	Anopheles spp.	Stagnant water	Not answer	Not answer	No	No	No	Television	Severe	Culex spp.	Not answer	Not answer	Not answer	No	No	Put lids on all water containers/Waterlogging container disposal/ garbage disposal/Release guppy fishes/Put larvicides/chemicals in waterlogged containers	Install of mosquito screens/Apply mosquito repellent lotion	Totally agree	Totally agree	Totally agree	Totally agree	Totally agree	Totally agree	Totally agree	Totally agree	Totally agree	Occasionally	Occasionally	Always	Always	Always	Occasionally	Occasionally	Occasionally	Occasionally	Occasionally	Occasionally
0143	Not answer	Health officers/health volunteers	Not answer	Aedes spp.	Stagnant water	Not answer	Day	Not answer	Not answer	No	Television	Severe	Not answer	Not answer	Not answer	Not answer	No	No	No	Television	Severe	Not answer	Not answer	Not answer	Not answer	No	No	Put lids on all water containers	Use mosquito repellent coils/Install of mosquito screens	Totally agree	Totally agree	Disagree	Agree	Agree	Strongly disagree	Agree	Totally agree	Totally agree	Occasionally	Occasionally	Occasionally	Occasionally	Occasionally	Occasionally	Occasionally	Occasionally	Never did	Always	Occasionally
0144	Not answer	Not answer	Not answer	Not answer	Stagnant water	by water	Day	Not answer	Not answer	Yes	Television	Severe	Not answer	Stagnant water	By mosquito bites	Day	No	No	Yes	Television	Severe	Not answer	Stagnant water	By mosquito bites	Day	No	No	Put lids on all water containers/Change water in the water container weekly/Waterlogging container disposal/ garbage disposal/Brush and scrub inside water containers/Release guppy fishes	Use mosquito repellent coils/Install of mosquito screens/Install of mosquito screens/Install of mosquito screens/Use mosquito shock machine / mosquito bat	Totally agree	Totally agree	Agree	Agree	Totally agree	Strongly disagree	Totally agree	Totally agree	Totally agree	Always	Always	Always	Always	Always	Always	Always	Always	Always	Always	Always
0145	Not answer	Health officers/health volunteers		Not answer	Stagnant water	By mosquito bites	Day	Not answer	Not answer	No	Television	Severe	Not answer	Flowing tides	By mosquito bites	Day/Night	Not answer	Not answer	Not answer	Not answer	Not answer	Aedes spp.	Not answer	Not answer	Day/Night	Not answer	Not answer	Put lids on all water containers/Change water in the water container weekly	Not answer	Totally agree	Totally agree	Agree	Agree	Agree	Agree	Agree	Agree	Agree	Occasionally	Occasionally	Occasionally	Occasionally	Occasionally	Occasionally	Occasionally	Occasionally	Occasionally	Occasionally	Occasionally
0146	Not answer	Health officers/health volunteers	Not answer	Aedes spp.	Stagnant water	By mosquito bites	Day	Not answer	Not answer	Yes	Not answer	Not answer	Not answer	Not answer	Not answer	Not answer	No	Not answer	Yes	Not answer	Not answer	Not answer	Not answer	Not answer	Not answer	No	Not answer	Put lids on all water containers/Change water in the water container weekly/Waterlogging container disposal/ garbage disposal	Install of mosquito screens/Use fan to repel mosquitoes/Use mosquito shock machine / mosquito bat/Use mosquito shock machine / mosquito bat/Apply mosquito repellent lotion	Totally agree	Agree	Totally agree	Agree	Uncertain	Disagree	Disagree	Uncertain	Uncertain	Occasionally	Always	Always	Always	Always	Always	Occasionally	Always	Occasionally	Never did	Occasionally
0147	Not answer	Health officers/health volunteers	Severe	Aedes spp.	Stagnant water	By mosquito bites	Day	Not answer	Not answer	Yes	Online media	Severe	Aedes spp.	Stagnant water	By mosquito bites	Day	No	No	Yes	Online media	Severe	Aedes spp.	Stagnant water	By mosquito bites	Day	No	No	Change water in the water container weekly/Waterlogging container disposal/ garbage disposal/Put larvicides/chemicals in waterlogged containers/Scoop mosquito larvae out of waterlogged containers	Use mosquito repellent coils/Install of mosquito screens/Use fan to repel mosquitoes/Use fan to repel mosquitoes/Use mosquito shock machine / mosquito bat	Totally agree	Totally agree	Disagree	Agree	Agree	Disagree	Totally agree	Agree	Totally agree	Always	Always	Always	Always	Always	Never did	Always	Never did	Never did	Always	Occasionally
0148	Not answer	Not answer	Not answer	Culex spp.	Stagnant water	By mosquito bites	Day	Not answer	Not answer	Yes	Online media	Severe	Aedes spp.	Stagnant water	By mosquito bites	Day	No	No	Yes	Online media	Severe	Aedes spp.	Stagnant water	By mosquito bites	Day	No	No	Put lids on all water containers/Change water in the water container weekly/Waterlogging container disposal/ garbage disposal/Brush and scrub inside water containers/Release guppy fishes	Install of mosquito screens/Use insecticide-impregnated mosquito nets/Apply mosquito repellent lotion/Apply mosquito repellent lotion/Wear long-sleeved shirts and long pants	Totally agree	Agree	Strongly disagree	Agree	Totally agree	Strongly disagree	Uncertain	Totally agree	Totally agree	Always	Always	Always	Always	Occasionally	Occasionally	Occasionally	Occasionally	Never did	Always	Occasionally
0149	Not answer	Health officers/health volunteers	Mild	Aedes spp.	Stagnant water	By mosquito bites	Day	Not answer	Not answer	Yes	Television	Severe	Aedes spp.	Stagnant water	By mosquito bites	Day	No	No	Yes	Television	Severe	Aedes spp.	Stagnant water	By mosquito bites	Not answer	No	No	Put lids on all water containers/Change water in the water container weekly/Waterlogging container disposal/ garbage disposal/Brush and scrub inside water containers/Release guppy fishes	Install of mosquito screens/Use fan to repel mosquitoes/Use mosquito shock machine / mosquito bat/Use mosquito shock machine / mosquito bat/Apply mosquito repellent lotion	Totally agree	Totally agree	Uncertain	Totally agree	Totally agree	Disagree	Agree	Totally agree	Totally agree	Occasionally	Occasionally	Never did	Always	Not eligible	Occasionally	Not eligible	Not eligible	Not eligible	Not eligible	Occasionally
0150	No	Health officers/health volunteers	Mild	Aedes spp.	Stagnant water	By mosquito bites	Day	Not answer	Not answer	Not answer	Not answer	Not answer	Aedes spp.	Stagnant water	By mosquito bites	Not answer	No	Not answer	Not answer	Not answer	Not answer	Aedes spp.	Stagnant water	By mosquito bites	Not answer	No	Not answer	Put lids on all water containers	Apply mosquito repellent lotion	Agree	Totally agree	Uncertain	Agree	Agree	Disagree	Disagree	Agree	Uncertain	Occasionally	Always	Occasionally	Always	Never did	Never did	Occasionally	Always	Never did	Never did	Never did
0151	Yes	Television	Severe	Aedes spp.	Stagnant water	By mosquito bites	Day	No	Yes	Yes	Online media	Not answer	Not answer	Stagnant water	By mosquito bites	Day	No	No	Yes	Online media	Not answer	Not answer	Stagnant water	By mosquito bites	Day	No	No	Put lids on all water containers	Not answer	Totally agree	Agree	Disagree	Strongly disagree	Agree	Disagree	Uncertain	Agree	Agree	Occasionally	Occasionally	Occasionally	Always	Not eligible	Not eligible	Not eligible	Not eligible	Not eligible	Not eligible	Occasionally
0152	Yes	Television	Severe	Aedes spp.	Stagnant water	By mosquito bites	Day	No	Yes	No	Not answer	Severe	Not answer	Stagnant water	Not answer	Not answer	No	No	Yes	Television	Severe	Not answer	Stagnant water	Not answer	Not answer	No	No	Waterlogging container disposal/ garbage disposal	Not answer	Totally agree	Totally agree	Totally agree	Totally agree	Totally agree	Disagree	Uncertain	Agree	Agree	Occasionally	Occasionally	Occasionally	Always	Occasionally	Occasionally	Occasionally	Occasionally	Occasionally	Occasionally	Occasionally
0153	Yes	Television	Severe	Aedes spp.	Stagnant water	By mosquito bites	Day	No	Yes	No	Not answer	Not answer	Not answer	Not answer	Not answer	Not answer	No	No	Yes	Television	Severe	All mosquitoes	Not answer	Not answer	Not answer	No	No	Put lids on all water containers/Waterlogging container disposal/ garbage disposal/Brush and scrub inside water containers	Wear long-sleeved shirts and long pants	Totally agree	Totally agree	Agree	Agree	Agree	Strongly disagree	Uncertain	Totally agree	Totally agree	Occasionally	Occasionally	Occasionally	Occasionally	Always	Occasionally	Occasionally	Never did	Never did	Never did	Never did
0154	Yes	Television	Severe	Aedes spp.	Stagnant water	By mosquito bites	Day	No	Yes	No	Television	Not answer	Aedes spp.	Not answer	Not answer	Night	No	No	No	Television	Not answer	Not answer	Not answer	Not answer	Night	No	No	Waterlogging container disposal/ garbage disposal	Install of mosquito screens/Use fan to repel mosquitoes/Apply mosquito repellent lotion/Apply mosquito repellent lotion	Totally agree	Agree	Uncertain	Totally agree	Totally agree	Disagree	Agree	Agree	Agree	Not eligible	Not eligible	Not eligible	Not eligible	Not eligible	Not eligible	Not eligible	Not eligible	Not eligible	Not eligible	Not eligible
0155	Yes	Television	Not answer	Aedes spp.	Stagnant water	By mosquito bites	Day	No	Yes	No	Not answer	Not answer	Not answer	Stagnant water	By mosquito bites	Evening/dusk	No	Not answer	Yes	Online media	Not severe	Not answer	Stagnant water	By mosquito bites	Evening/dusk	No	Not answer	Put larvicides/chemicals in waterlogged containers	Use mosquito shock machine / mosquito bat/Apply mosquito repellent lotion/Wear long-sleeved shirts and long pants/Wear long-sleeved shirts and long pants	Totally agree	Totally agree	Totally agree	Totally agree	Totally agree	Disagree	Totally agree	Agree	Totally agree	Occasionally	Occasionally	Never did	Never did	Never did	Never did	Occasionally	Occasionally	Not eligible	Not eligible	Always
0156	Yes	Television	Severe	Aedes spp.	Stagnant water	By mosquito bites	Day	No	Yes	No	Not answer	Not answer	Not answer	Not answer	Not answer	Not answer	Not answer	Not answer	No	Not answer	Not answer	Not answer	Not answer	Not answer	Not answer	Not answer	Not answer	Waterlogging container disposal/ garbage disposal	Not answer	Agree	Agree	Agree	Agree	Agree	Disagree	Agree	Agree	Agree	Always	Always	Occasionally	Always	Always	Occasionally	Always	Not eligible	Not eligible	Occasionally	Occasionally
0157	Yes	Television	Severe	Aedes spp.	Stagnant water	By mosquito bites	Day	No	Yes	Not answer	Not answer	Not answer	Not answer	Not answer	Not answer	Not answer	Not answer	Not answer	Not answer	Not answer	Not answer	Not answer	Not answer	Not answer	Not answer	Not answer	Not answer	Not answer	Not answer	Totally agree	Totally agree	Agree	Totally agree	Agree	Totally agree	Totally agree	Totally agree	Totally agree	Occasionally	Occasionally	Occasionally	Occasionally	Never did	Never did	Never did	Never did	Never did	Never did	Always
0158	Yes	Television	Severe	Aedes spp.	Stagnant water	By mosquito bites	Day	No	Yes	Not answer	Not answer	Not answer	Not answer	Not answer	Not answer	Not answer	Not answer	Not answer	Not answer	Not answer	Not answer	Not answer	Not answer	Not answer	Not answer	Not answer	Not answer	Not answer	Not answer	Totally agree	Totally agree	Totally agree	Totally agree	Totally agree	Uncertain	Agree	Totally agree	Totally agree	Never did	Always	Always	Always	Not eligible	Never did	Occasionally	Never did	Never did	Never did	Occasionally
0159	Yes	Health officers/health volunteers	Not answer	Aedes spp.	Water containers	Not answer	Day	No	Yes	No	Not answer	Not answer	Not answer	Not answer	Not answer	Not answer	No	No	No	Not answer	Not answer	Not answer	Not answer	Not answer	Not answer	No	No	Put lids on all water containers/Change water in the water container weekly/Waterlogging container disposal/ garbage disposal	Sleep under mosquito nets	Agree	Agree	Agree	Agree	Agree	Agree	Agree	Agree	Agree	Always	Always	Always	Always	Always	Occasionally	Occasionally	Occasionally	Never did	Always	Always
0160	Yes	Television	Severe	Aedes spp.	Stagnant water	By mosquito bites	Day	No	Yes	Yes	Neighbor	Severe	Not answer	Stagnant water	By mosquito bites	Not answer	No	No	Yes	Neighbor	Severe	Not answer	Stagnant water	By mosquito bites	Not answer	No	No	Put larvicides/chemicals in waterlogged containers	Not answer	Agree	Agree	Agree	Agree	Agree	Agree	Agree	Agree	Agree	Occasionally	Occasionally	Occasionally	Occasionally	Never did	Never did	Occasionally	Never did	Never did	Never did	Never did
0161	Yes	Radio	Severe	All mosquitoes	Stagnant water	By mosquito bites	Day	No	No	Not answer	Health officer/health volunteers	Not answer	Aedes spp.	Stagnant water	By mosquito bites	Day	Not answer	Not answer	Not answer	Health officer/health volunteers	Not answer	Aedes spp.	Stagnant water	By mosquito bites	Day	Not answer	Not answer	Not answer	Not answer	Totally agree	Agree	Uncertain	Disagree	Strongly disagree	Not answer	Uncertain	Strongly disagree	Not answer	Always	Never did	Not eligible	Always	Occasionally	Never did	Not eligible	Always	Occasionally	Never did	Not eligible
0162	Yes	Television	Severe	Aedes spp.	Stagnant water	By mosquito bites	Day/Night	No	No	Not answer	Health officer/health volunteers	Not answer	Aedes spp.	Stagnant water	By mosquito bites	Day	Not answer	Not answer	Not answer	Health officer/health volunteers	Not answer	Aedes spp.	Stagnant water	By mosquito bites	Day	Not answer	Not answer	Not answer	Not answer	Totally agree	Agree	Strongly disagree	Agree	Uncertain	Strongly disagree	Disagree	Strongly disagree	Not answer	Always	Occasionally	Always	Always	Always	Always	Always	Always	Always	Always	Always
0163	Yes	Newspaper	Severe	Aedes spp.	Water containers	By mosquito bites	Day/Night	No	No	Yes	Television	Severe	Anopheles spp.	Stagnant water	Not answer	Day/Night	No	No	Yes	Television	Severe	All mosquitoes	Water containers	Not answer	Day/Night	No	No	Put lids on all water containers/Waterlogging container disposal/ garbage disposal/Put larvicides/chemicals in waterlogged containers	Use fan to repel mosquitoes	Totally agree	Totally agree	Uncertain	Uncertain	Totally agree	Disagree	Uncertain	Totally agree	Totally agree	Occasionally	Occasionally	Never did	Always	Always	Occasionally	Occasionally	Never did	Never did	Always	Occasionally
0164	Yes	Online media	Severe	All mosquitoes	Water containers	By mosquito bites	Day	No	Yes	No	Not answer	Not answer	All mosquitoes	Not answer	By other animals	Not answer	No	No	No	Not answer	Not answer	Not answer	Not answer	Not answer	Not answer	No	No	Put lids on all water containers/Change water in the water container weekly/Waterlogging container disposal/ garbage disposal	Sleep under mosquito nets	Agree	Agree	Agree	Agree	Agree	Agree	Agree	Agree	Agree	Always	Always	Always	Always	Always	Occasionally	Occasionally	Occasionally	Never did	Always	Always
0165	Yes	Online media	Severe	All mosquitoes	Water containers	By mosquito bites	Day	No	No	Yes	Television	Severe	All mosquitoes	Stagnant water	By mosquito bites	Day/Night	No	No	Yes	Television	Severe	All mosquitoes	Stagnant water	Not answer	Day/Night	No	No	Put lids on all water containers/Waterlogging container disposal/ garbage disposal	Use mosquito shock machine / mosquito bat/Apply mosquito repellent lotion	Totally agree	Totally agree	Agree	Agree	Agree	Disagree	Agree	Uncertain	Agree	Always	Always	Always	Always	Occasionally	Occasionally	Always	Always	Occasionally	Never did	Never did
0166	Yes	Television	Severe	All mosquitoes	Stagnant water	By mosquito bites	Day	No	No	Yes	Television	Severe	Aedes spp.	Stagnant water	By mosquito bites	Day	No	Yes	Yes	Television	Severe	Aedes spp.	Stagnant water	By mosquito bites	Day	No	Yes	Put lids on all water containers/Change water in the water container weekly/Waterlogging container disposal/ garbage disposal/Release guppy fishes	Sleep under mosquito nets/Install of mosquito screens/Use fan to repel mosquitoes/Use fan to repel mosquitoes/Apply mosquito repellent lotion	Agree	Agree	Agree	Totally agree	Totally agree	Disagree	Agree	Totally agree	Totally agree	Always	Always	Always	Always	Occasionally	Occasionally	Occasionally	Always	Occasionally	Always	Occasionally
0167	Yes	Newspaper	Severe	All mosquitoes	Stagnant water	By mosquito bites	Day/Night	No	No	Yes	Television	Severe	Aedes spp.	Stagnant water	By mosquito bites	Day	No	Yes	Yes	Television	Severe	Aedes spp.	Stagnant water	By mosquito bites	Day	No	Yes	Put lids on all water containers/Waterlogging container disposal/ garbage disposal/Release guppy fishes	Install of mosquito screens/Apply mosquito repellent lotion	Totally agree	Totally agree	Agree	Agree	Agree	Disagree	Agree	Agree	Agree	Always	Always	Always	Always	Occasionally	Occasionally	Always	Always	Occasionally	Never did	Never did
0168	Yes	Online media	Severe	Aedes spp.	Stagnant water	By mosquito bites	Day	No	Yes	Yes	Television	Severe	Not answer	Stagnant water	Not answer	Day	No	Yes	Yes	Online media	Severe	Not answer	Stagnant water	Not answer	Day	No	No	Put lids on all water containers	Not answer	Totally agree	Totally agree	Agree	Totally agree	Totally agree	Disagree	Uncertain	Totally agree	Agree	Occasionally	Occasionally	Occasionally	Occasionally	Always	Always	Not eligible	Not eligible	Not eligible	Occasionally	Occasionally
0169	Yes	Radio	Severe	Aedes spp.	Stagnant water	By mosquito bites	Day	No	Yes	Yes	Television	Severe	Aedes spp.	Stagnant water	By mosquito bites	Day	No	Yes	Not answer	Television	Not answer	Aedes spp.	Stagnant water	By mosquito bites	Day	No	No	Put lids on all water containers/Change water in the water container weekly/Waterlogging container disposal/ garbage disposal/Release guppy fishes	Use mosquito repellent coils/Install of mosquito screens	Totally agree	Agree	Uncertain	Agree	Agree	Disagree	Uncertain	Agree	Agree	Always	Always	Always	Always	Always	Occasionally	Occasionally	Always	Never did	Never did	Occasionally
0170	Yes	Online media	Severe	Aedes spp.	Stagnant water	By mosquito bites	Day	No	Yes	Not answer	Not answer	Not answer	Aedes spp.	Not answer	Not answer	Day	No	No	Yes	Not answer	Not answer	Aedes spp.	Not answer	By flies	Day	No	No	Put lids on all water containers	Use mosquito repellent coils/Install of mosquito screens/Use fan to repel mosquitoes/Use fan to repel mosquitoes/Use mosquito shock machine / mosquito bat	Agree	Agree	Uncertain	Agree	Totally agree	Disagree	Agree	Agree	Totally agree	Not answer	Always	Always	Always	Always	Always	Always	Never did	Never did	Never did	Never did
0171	Yes	Online media	Severe	Aedes spp.	Stagnant water	By mosquito bites	Night	Yes	Yes	Yes	Television	Severe	All mosquitoes	Stagnant water	By mosquito bites	Day/Night	No	Yes	Yes	Television	Severe	All mosquitoes	Stagnant water	By mosquito bites	Day/Night	No	Yes	Put lids on all water containers/Waterlogging container disposal/ garbage disposal/Put larvicides/chemicals in waterlogged containers	Use mosquito shock machine / mosquito bat/Apply mosquito repellent lotion/Wear long-sleeved shirts and long pants/Wear long-sleeved shirts and long pants	Totally agree	Totally agree	Totally agree	Totally agree	Totally agree	Disagree	Uncertain	Totally agree	Totally agree	Always	Always	Always	Always	Always	Always	Always	Never did	Occasionally	Occasionally	Occasionally
0172	Yes	Health officers/health volunteers	Severe	Aedes spp.	Water containers	By mosquito bites	Day	No	Yes	No	Not answer	Not answer	Not answer	Not answer	Not answer	Not answer	No	No	No	Not answer	Not answer	Not answer	Not answer	Not answer	Not answer	No	No	Put lids on all water containers/Change water in the water container weekly/Waterlogging container disposal/ garbage disposal	Sleep under mosquito nets	Agree	Agree	Agree	Agree	Agree	Agree	Agree	Agree	Agree	Always	Always	Always	Always	Always	Occasionally	Occasionally	Occasionally	Never did	Always	Always
0173	Yes	Television	Severe	All mosquitoes	Stagnant water	By mosquito bites	Day	No	Yes	Yes	Television	Severe	All mosquitoes	Stagnant water	By mosquito bites	Day	No	Yes	Yes	Television	Severe	All mosquitoes	Stagnant water	By mosquito bites	Day	No	Yes	Put lids on all water containers/Change water in the water container weekly/Waterlogging container disposal/ garbage disposal	Install of mosquito screens/Use fan to repel mosquitoes	Totally agree	Totally agree	Totally agree	Totally agree	Disagree	Strongly disagree	Uncertain	Totally agree	Totally agree	Always	Always	Always	Always	Always	Always	Always	Never did	Occasionally	Occasionally	Occasionally
0174	Yes	Television	Severe	Aedes spp.	Stagnant water	By mosquito bites	Day/Night	No	No	No	Not answer	Severe	Aedes spp.	Flowing tides	By mosquito bites	Day/Night	No	No	No	Not answer	Severe	Aedes spp.	Flowing tides	By mosquito bites	Day/Night	No	No	Put lids on all water containers	Sleep under mosquito nets/Use mosquito repellent coils/Install of mosquito screens/Install of mosquito screens	Totally agree	Totally agree	Totally agree	Totally agree	Totally agree	Totally agree	Totally agree	Totally agree	Totally agree	Always	Occasionally	Occasionally	Occasionally	Occasionally	Occasionally	Occasionally	Occasionally	Occasionally	Always	Always
0175	Yes	Health officers/health volunteers	Severe	Aedes spp.	Water containers	By mosquito bites	Day	Not answer	Yes	No	Health officer/health volunteers	Not severe	Aedes spp.	Stagnant water	By mosquito bites	Day	No	No	No	Health officer/health volunteers	Not severe	Aedes spp.	Stagnant water	By mosquito bites	Day	No	No	Put lids on all water containers	Sleep under mosquito nets	Not answer	Not answer	Not answer	Not answer	Not answer	Not answer	Not answer	Not answer	Not answer	Not eligible	Not eligible	Not eligible	Not eligible	Not eligible	Not eligible	Not eligible	Not eligible	Not eligible	Not eligible	Not eligible
0176	Yes	Online media	Severe	Aedes spp.	Stagnant water	By mosquito bites	Day/Night	No	No	No	Not answer	Severe	All mosquitoes	Stagnant water	By mosquito bites	Day/Night	No	No	Yes	Television	Severe	All mosquitoes	Stagnant water	By mosquito bites	Day/Night	No	No	Put lids on all water containers	Use mosquito repellent coils/Install of mosquito screens/Use mosquito shock machine / mosquito bat/Use mosquito shock machine / mosquito bat	Agree	Agree	Agree	Agree	Agree	Agree	Agree	Agree	Agree	Never did	Never did	Never did	Never did	Never did	Never did	Never did	Never did	Never did	Always	Always
0177	Yes	Television	Severe	Aedes spp.	Stagnant water	By mosquito bites	Day/Night	No	No	Yes	Television	Severe	All mosquitoes	Stagnant water	By mosquito bites	Day/Night	No	No	Yes	Television	Severe	All mosquitoes	Stagnant water	By mosquito bites	Day/Night	No	No	Put lids on all water containers/Change water in the water container weekly/Put larvicides/chemicals in waterlogged containers	Use fan to repel mosquitoes/Use mosquito shock machine / mosquito bat/Apply mosquito repellent lotion/Apply mosquito repellent lotion/Wear long-sleeved shirts and long pants	Totally agree	Totally agree	Totally agree	Agree	Agree	Disagree	Uncertain	Totally agree	Agree	Occasionally	Occasionally	Always	Occasionally	Occasionally	Never did	Never did	Never did	Never did	Never did	Never did
0178	Yes	Health officers/health volunteers	Severe	Aedes spp.	Stagnant water	By mosquito bites	Night	No	Yes	Yes	Online media	Severe	Aedes spp.	Stagnant water	By mosquito bites	Day/Night	No	No	Not answer	Online media	Not answer	Aedes spp.	Stagnant water	Not answer	Day/Night	No	No	Put lids on all water containers/Change water in the water container weekly/Waterlogging container disposal/ garbage disposal/Release guppy fishes	Use mosquito repellent coils/Install of mosquito screens	Agree	Totally agree	Totally agree	Agree	Agree	Disagree	Agree	Totally agree	Totally agree	Always	Always	Always	Always	Always	Occasionally	Occasionally	Always	Never did	Never did	Occasionally
0179	Yes	Online media	Severe	Aedes spp.	Stagnant water	By mosquito bites	Day/Night	No	No	Yes	Health officer/health volunteers	Not answer	Not answer	Garbage disposal area	Not answer	Not answer	Not answer	Not answer	Yes	Health officer/health volunteers	Severe	Not answer	Garbage disposal area	Not answer	Not answer	Not answer	Not answer	Waterlogging container disposal/ garbage disposal	Not answer	Totally agree	Agree	Disagree	Agree	Agree	Disagree	Agree	Agree	Uncertain	Always	Always	Always	Never did	Occasionally	Never did	Occasionally	Never did	Never did	Occasionally	Always
0180	Yes	Online media	Severe	Aedes spp.	Stagnant water	By mosquito bites	Day/Night	No	No	Yes	Online media	Severe	Not answer	Water containers	By mosquito bites	Day/Night	No	No	No	Not answer	Not answer	Not answer	Not answer	Not answer	Not answer	No	No	Put lids on all water containers/Waterlogging container disposal/ garbage disposal/Release guppy fishes	Sleep under mosquito nets/Use mosquito shock machine / mosquito bat/Apply mosquito repellent lotion/Apply mosquito repellent lotion/Wear long-sleeved shirts and long pants	Totally agree	Totally agree	Totally agree	Totally agree	Totally agree	Uncertain	Agree	Agree	Agree	Occasionally	Occasionally	Occasionally	Occasionally	Never did	Never did	Occasionally	Occasionally	Never did	Never did	Always
0181	Yes	Health officers/health volunteers	Severe	Aedes spp.	Stagnant water	By mosquito bites	Day	No	No	Yes	Health officer/health volunteers	Severe	Aedes spp.	Stagnant water	By mosquito bites	Day	No	No	No	Health officer/health volunteers	Severe	Aedes spp.	Stagnant water	By mosquito bites	Day	No	No	Not answer	Not answer	Agree	Agree	Agree	Agree	Agree	Uncertain	Agree	Agree	Agree	Always	Not answer	Always	Always	Always	Always	Always	Always	Not answer	Always	Always
0182	No	Health officers/health volunteers	Severe	Aedes spp.	Stagnant water	By mosquito bites	Day	No	Yes	Not answer	Health officer/health volunteers	Not severe	Aedes spp.	Stagnant water	By water	Not answer	Not answer	Not answer	Not answer	Health officer/health volunteers	Not answer	Not answer	Stagnant water	By water	Not answer	Not answer	Not answer	Change water in the water container weekly/Change water in the water container weekly/Waterlogging container disposal/ garbage disposal/Brush and scrub inside water containers/Release guppy fishes	Use mosquito repellent coils/Use fan to repel mosquitoes/Use mosquito shock machine / mosquito bat/Use mosquito shock machine / mosquito bat/Use insecticide-impregnated mosquito nets	Totally agree	Agree	Totally agree	Agree	Totally agree	Agree	Totally agree	Agree	Totally agree	Always	Always	Occasionally	Always	Occasionally	Always	Occasionally	Always	Occasionally	Always	Occasionally
0183	Yes	Television	Not answer	Aedes spp.	Water containers	By mosquito bites	Day	No	No	No	Health officer/health volunteers	Severe	Aedes spp.	Stagnant water	By mosquito bites	Day	No	Yes	No	Health officer/health volunteers	Severe	Aedes spp.	Stagnant water	By mosquito bites	Day	No	Yes	Not answer	Not answer	Agree	Agree	Agree	Agree	Agree	Agree	Agree	Agree	Agree	Occasionally	Never did	Never did	Occasionally	Occasionally	Never did	Never did	Always	Never did	Always	Always
0184	Yes	Television	Severe	Aedes spp.	Stagnant water	By mosquito bites	Day/Night	No	No	Not answer	Not answer	Not answer	Aedes spp.	Drainage pipe system	By mosquito bites	Day	No	No	Not answer	Not answer	Not severe	Aedes spp.	Dirty places	By mosquito bites	Day	No	No	Not answer	Not answer	Totally agree	Agree	Agree	Totally agree	Totally agree	Totally agree	Totally agree	Agree	Agree	Occasionally	Never did	Occasionally	Always	Always	Never did	Never did	Occasionally	Never did	Never did	Occasionally
0185	Yes	Health officers/health volunteers	Severe	Aedes spp.	Stagnant water	By mosquito bites	Day	No	No	No	Not answer	Severe	Anopheles spp.	Not answer	Not answer	Not answer	No	No	No	Not answer	Severe	All mosquitoes	Not answer	By other animals	Not answer	No	No	Put lids on all water containers	Use mosquito repellent coils	Totally agree	Totally agree	Totally agree	Agree	Agree	Uncertain	Uncertain	Agree	Uncertain	Occasionally	Always	Occasionally	Always	Occasionally	Never did	Occasionally	Never did	Never did	Always	Always
0186	Yes	Health officers/health volunteers	Severe	Aedes spp.	Stagnant water	By mosquito bites	Day	No	No	Yes	Health officer/health volunteers	Severe	Aedes spp.	Stagnant water	By mosquito bites	Day	No	No	No	Health officer/health volunteers	Severe	Aedes spp.	Stagnant water	By mosquito bites	Day	No	No	Put lids on all water containers/Waterlogging container disposal/ garbage disposal/Release guppy fishes	Install of mosquito screens/Use mosquito shock machine / mosquito bat/Use insecticide-impregnated mosquito nets/Use insecticide-impregnated mosquito nets	Agree	Agree	Agree	Agree	Agree	Uncertain	Agree	Agree	Agree	Always	Not answer	Always	Always	Always	Always	Always	Always	Not answer	Always	Always
0187	No	Health officers/health volunteers	Not answer	Aedes spp.	Water containers	By mosquito bites	Day	No	No	Yes	Health officer/health volunteers	Severe	Aedes spp.	Drainage pipe system	By mosquito bites	Day	Yes	Yes	Yes	Health officer/health volunteers	Not severe	Aedes spp.	Not answer	Not answer	Not answer	Not answer	Not answer	Do nothing	Do nothing	Uncertain	Uncertain	Uncertain	Uncertain	Uncertain	Uncertain	Uncertain	Uncertain	Uncertain	Never did	Never did	Never did	Occasionally	Never did	Never did	Never did	Never did	Never did	Never did	Never did
0188	Yes	Health officers/health volunteers	Severe	Aedes spp.	Stagnant water	By mosquito bites	Day	No	No	No	Not answer	Not answer	Not answer	Not answer	Not answer	Not answer	Not answer	Not answer	No	Not answer	Not answer	Not answer	Not answer	Not answer	Not answer	Not answer	Not answer	Brush and scrub inside water containers	Install of mosquito screens/Use fan to repel mosquitoes	Totally agree	Totally agree	Totally agree	Totally agree	Totally agree	Agree	Agree	Agree	Agree	Always	Always	Never did	Always	Always	Always	Always	Occasionally	Occasionally	Occasionally	Occasionally
0189	Yes	Health officers/health volunteers	Severe	Aedes spp.	Stagnant water	By mosquito bites	Day	No	No	Yes	Health officer/health volunteers	Severe	Aedes spp.	Stagnant water	By mosquito bites	Day	No	No	No	Health officer/health volunteers	Severe	Aedes spp.	Stagnant water	By mosquito bites	Day	No	No	Put lids on all water containers/Waterlogging container disposal/ garbage disposal/Release guppy fishes	Install of mosquito screens/Use mosquito shock machine / mosquito bat/Apply mosquito repellent lotion/Apply mosquito repellent lotion	Agree	Agree	Agree	Agree	Agree	Uncertain	Agree	Agree	Agree	Always	Always	Always	Always	Always	Always	Always	Always	Always	Always	Always
0190	Yes	Health officers/health volunteers	Severe	Aedes spp.	Stagnant water	By mosquito bites	Day	Yes	Yes	Not answer	Not answer	Not answer	Aedes spp.	Stagnant water	By mosquito bites	Day	Not answer	Not answer	Not answer	Not answer	Not answer	Aedes spp.	Stagnant water	By mosquito bites	Day	Not answer	Not answer	Not answer	Not answer	Totally agree	Agree	Uncertain	Totally agree	Agree	Uncertain	Disagree	Strongly disagree	Not answer	Always	Never did	Not eligible	Always	Occasionally	Always	Never did	Not eligible	Always	Occasionally	Not eligible
0191	Yes	Newspaper	Severe	Aedes spp.	Stagnant water	By mosquito bites	Day	Yes	Yes	Not answer	Health officer/health volunteers	Not severe	Aedes spp.	Stagnant water	By mosquito bites	Day	Not answer	Not answer	Not answer	Health officer/health volunteers	Not severe	Aedes spp.	Stagnant water	By mosquito bites	Day	Not answer	Not answer	Not answer	Not answer	Totally agree	Agree	Uncertain	Disagree	Totally agree	Uncertain	Not answer	Agree	Uncertain	Always	Never did	Always	Not eligible	Occasionally	Never did	Always	Not eligible	Always	Occasionally	Not eligible
0192	Yes	Health officers/health volunteers	Severe	Aedes spp.	Stagnant water	By mosquito bites	Day	Yes	Yes	No	Health officer/health volunteers	Not severe	Aedes spp.	Stagnant water	By mosquito bites	Day	Not answer	Not answer	Not answer	Health officer/health volunteers	Not answer	Aedes spp.	Stagnant water	By mosquito bites	Day	Not answer	Not answer	Not answer	Not answer	Totally agree	Agree	Totally agree	Agree	Totally agree	Totally agree	Agree	Totally agree	Agree	Always	Always	Occasionally	Always	Occasionally	Always	Occasionally	Always	Occasionally	Always	Occasionally
0193	Yes	Television	Severe	Aedes spp.	Stagnant water	By mosquito bites	Day	No	No	Yes	Health officer/health volunteers	Not severe	Aedes spp.	Not answer	Not answer	Not answer	Not answer	Not answer	Yes	Health officer/health volunteers	Not severe	Aedes spp.	Not answer	Not answer	Not answer	Not answer	Not answer	Change water in the water container weekly/Brush and scrub inside water containers	Use mosquito repellent coils/Use mosquito shock machine / mosquito bat	Totally agree	Totally agree	Totally agree	Totally agree	Totally agree	Totally agree	Totally agree	Totally agree	Totally agree	Always	Always	Never did	Always	Always	Always	Occasionally	Occasionally	Occasionally	Always	Always
0194	Yes	Television	Severe	Aedes spp.	Stagnant water	By mosquito bites	Day	Yes	Yes	Yes	Television	Severe	Anopheles spp.	Stagnant water	By mosquito bites	Day/Night	No	No	Yes	Television	Severe	All mosquitoes	Water containers	Not answer	Not answer	No	No	Put lids on all water containers/Waterlogging container disposal/ garbage disposal/Release guppy fishes	Install of mosquito screens/Apply mosquito repellent lotion	Totally agree	Totally agree	Agree	Agree	Agree	Disagree	Agree	Uncertain	Agree	Always	Always	Always	Always	Occasionally	Occasionally	Always	Always	Occasionally	Never did	Never did
0195	Yes	Health officers/health volunteers	Not answer	Aedes spp.	Stagnant water	By mosquito bites	Day	No	No	Yes	Health officer/health volunteers	Not severe	Aedes spp.	Not answer	Not answer	Not answer	Not answer	Not answer	No	Not answer	Not answer	Not answer	Not answer	Not answer	Not answer	Not answer	Not answer	Change water in the water container weekly/Waterlogging container disposal/ garbage disposal	Use mosquito repellent coils/Use fan to repel mosquitoes	Totally agree	Totally agree	Totally agree	Totally agree	Totally agree	Totally agree	Totally agree	Totally agree	Totally agree	Always	Always	Never did	Occasionally	Occasionally	Occasionally	Occasionally	Occasionally	Occasionally	Occasionally	Occasionally
0196	Yes	Health officers/health volunteers	Severe	Aedes spp.	Stagnant water	By mosquito bites	Day	Yes	Yes	Yes	Television	Severe	All mosquitoes	Stagnant water	By mosquito bites	Day	No	No	Yes	Television	Severe	All mosquitoes	Stagnant water	By mosquito bites	Day/Night	No	Yes	Put lids on all water containers/Waterlogging container disposal/ garbage disposal/Release guppy fishes	Use fan to repel mosquitoes/Apply mosquito repellent lotion	Totally agree	Totally agree	Agree	Agree	Agree	Disagree	Agree	Agree	Agree	Always	Always	Always	Always	Occasionally	Occasionally	Always	Always	Occasionally	Never did	Never did
0197	Yes	Health officers/health volunteers	Severe	Aedes spp.	Stagnant water	By mosquito bites	Day	Yes	Yes	Yes	Television	Not answer	Aedes spp.	Stagnant water	By mosquito bites	Day	No	Yes	Yes	Television	Not answer	Aedes spp.	Stagnant water	By mosquito bites	Day	No	Yes	Put lids on all water containers/Change water in the water container weekly/Waterlogging container disposal/ garbage disposal/Release guppy fishes	Install of mosquito screens/Use mosquito shock machine / mosquito bat	Totally agree	Totally agree	Totally agree	Totally agree	Totally agree	Totally agree	Totally agree	Totally agree	Totally agree	Occasionally	Never did	Never did	Occasionally	Occasionally	Occasionally	Occasionally	Never did	Never did	Always	Occasionally
0198	Yes	Health officers/health volunteers	Severe	Aedes spp.	Stagnant water	By mosquito bites	Day	Yes	No	Yes	Health officer/health volunteers	Not severe	Aedes spp.	Drainage pipe system	By mosquito bites	Day	No	No	Yes	Health officer/health volunteers	Not severe	Aedes spp.	Not answer	By mosquito bites	Not answer	Not answer	Not answer	Change water in the water container weekly	Use mosquito repellent coils/Use mosquito shock machine / mosquito bat	Totally agree	Totally agree	Totally agree	Totally agree	Totally agree	Totally agree	Totally agree	Totally agree	Totally agree	Always	Always	Never did	Always	Always	Occasionally	Occasionally	Never did	Occasionally	Always	Always
0199	Yes	Health officers/health volunteers	Severe	Aedes spp.	Stagnant water	By mosquito bites	Day	No	No	Yes	Health officer/health volunteers	Severe	Aedes spp.	Stagnant water	By mosquito bites	Day	No	No	No	Health officer/health volunteers	Severe	Aedes spp.	Stagnant water	By mosquito bites	Day	No	No	Put lids on all water containers/Waterlogging container disposal/ garbage disposal/Release guppy fishes	Install of mosquito screens/Use mosquito shock machine / mosquito bat/Apply mosquito repellent lotion/Apply mosquito repellent lotion	Agree	Agree	Agree	Agree	Agree	Uncertain	Agree	Agree	Agree	Always	Always	Always	Always	Always	Always	Always	Always	Always	Always	Always
0200	Yes	Television	Severe	Aedes spp.	Stagnant water	By mosquito bites	Day	Yes	Yes	Yes	Television	Not answer	Anopheles spp.	Dirty places	By mosquito bites	Day/Night	No	No	Yes	Television	Not answer	All mosquitoes	Garbage disposal area	Not answer	Evening/dusk	No	No	Put lids on all water containers/Waterlogging container disposal/ garbage disposal/Release guppy fishes	Use fan to repel mosquitoes/Apply mosquito repellent lotion	Agree	Agree	Agree	Agree	Agree	Disagree	Agree	Totally agree	Totally agree	Occasionally	Occasionally	Never did	Always	Occasionally	Always	Always	Never did	Never did	Always	Occasionally
0201	Yes	Television	Severe	Aedes spp.	Stagnant water	By mosquito bites	Day	Yes	Yes	Yes	Health officer/health volunteers	Not answer	Aedes spp.	Water containers	Not answer	Day	No	No	Yes	Health officer/health volunteers	Not answer	Aedes spp.	Water containers	Not answer	Day	No	No	Put larvicides/chemicals in waterlogged containers	Install of mosquito screens/Use mosquito shock machine / mosquito bat	Totally agree	Totally agree	Agree	Totally agree	Totally agree	Disagree	Agree	Totally agree	Totally agree	Occasionally	Never did	Never did	Occasionally	Occasionally	Occasionally	Occasionally	Never did	Never did	Always	Occasionally
0202	Yes	Health officers/health volunteers	Severe	Aedes spp.	Stagnant water	By mosquito bites	Day	Yes	Yes	Yes	Television	Severe	Aedes spp.	Stagnant water	By mosquito bites	Day	No	No	Yes	Television	Severe	Aedes spp.	Stagnant water	By mosquito bites	Day	No	No	Not answer	Not answer	Totally agree	Agree	Agree	Agree	Agree	Disagree	Agree	Totally agree	Totally agree	Always	Always	Always	Occasionally	Always	Occasionally	Always	Always	Occasionally	Occasionally	Never did
0203	Yes	Television	Severe	Aedes spp.	Stagnant water	By mosquito bites	Day	Yes	Yes	No	Not answer	Not answer	All mosquitoes	Stagnant water	By mosquito bites	Day/Night	No	No	No	Not answer	Not answer	All mosquitoes	Stagnant water	By mosquito bites	Day/Night	No	No	Put lids on all water containers	Use fan to repel mosquitoes	Agree	Agree	Agree	Totally agree	Totally agree	Totally agree	Totally agree	Totally agree	Totally agree	Occasionally	Occasionally	Occasionally	Occasionally	Occasionally	Occasionally	Occasionally	Occasionally	Occasionally	Occasionally	Occasionally
0204	Yes	Health officers/health volunteers	Severe	Aedes spp.	Stagnant water	By mosquito bites	Day	Yes	Yes	No	Not answer	Not answer	All mosquitoes	Stagnant water	By mosquito bites	Day/Night	No	No	Yes	Not answer	Not answer	All mosquitoes	Stagnant water	By mosquito bites	Day/Night	No	No	Put lids on all water containers	Install of mosquito screens/Use insecticide-impregnated mosquito nets	Totally agree	Totally agree	Totally agree	Totally agree	Totally agree	Totally agree	Totally agree	Totally agree	Totally agree	Always	Occasionally	Occasionally	Occasionally	Occasionally	Occasionally	Occasionally	Occasionally	Occasionally	Occasionally	Occasionally
0205	Yes	Health officers/health volunteers	Severe	Aedes spp.	Stagnant water	By mosquito bites	Day	No	No	Yes	Health officer/health volunteers	Not severe	Aedes spp.	Stagnant water	By mosquito bites	Day	No	Yes	Yes	Health officer/health volunteers	Not severe	Aedes spp.	Stagnant water	By mosquito bites	Day	No	Yes	Put lids on all water containers/Change water in the water container weekly/Waterlogging container disposal/ garbage disposal	Sleep under mosquito nets/Apply mosquito repellent lotion	Agree	Agree	Agree	Totally agree	Totally agree	Agree	Agree	Totally agree	Totally agree	Always	Always	Always	Always	Always	Always	Always	Always	Never did	Always	Never did
0206	Yes	Health officers/health volunteers	Severe	Aedes spp.	Stagnant water	By mosquito bites	Day	Yes	Yes	No	Not answer	Not answer	Not answer	Not answer	Not answer	Not answer	No	No	No	Not answer	Not answer	Not answer	Not answer	Not answer	Not answer	No	No	Put larvicides/chemicals in waterlogged containers	Not answer	Totally agree	Totally agree	Agree	Totally agree	Totally agree	Disagree	Uncertain	Agree	Totally agree	Occasionally	Never did	Never did	Never did	Occasionally	Occasionally	Occasionally	Occasionally	Occasionally	Occasionally	Occasionally
0207	Yes	Television	Severe	Aedes spp.	Water containers	By mosquito bites	Day/Night	No	No	No	Not answer	Not answer	Not answer	Not answer	Not answer	Not answer	Not answer	Not answer	No	Not answer	Not answer	Not answer	Not answer	Not answer	Not answer	Not answer	Not answer	Put lids on all water containers	Sleep under mosquito nets/Use mosquito repellent coils/Install of mosquito screens/Install of mosquito screens/Use fan to repel mosquitoes/Use mosquito shock machine / mosquito bat	Totally agree	Totally agree	Agree	Agree	Totally agree	Strongly disagree	Agree	Totally agree	Agree	Always	Not answer	Not answer	Not answer	Occasionally	Never did	Occasionally	Never did	Never did	Never did	Occasionally
0208	Yes	Television	Severe	Aedes spp.	Dirty places	By mosquito bites	Day	No	No	Yes	Television	Severe	Anopheles spp.	Not answer	By mosquito bites	Day/Night	No	No	Yes	Television	Severe	Not answer	Not answer	By mosquito bites	Not answer	No	No	Put lids on all water containers/Change water in the water container weekly	Sleep under mosquito nets/Use mosquito repellent coils/Install of mosquito screens/Install of mosquito screens	Totally agree	Agree	Uncertain	Totally agree	Agree	Disagree	Uncertain	Agree	Agree	Occasionally	Not answer	Not answer	Occasionally	Occasionally	Always	Occasionally	Never did	Never did	Always	Occasionally
0209	Yes	Television	Severe	Aedes spp.	Stagnant water	By mosquito bites	Day/Night	No	Yes	Yes	Online media	Severe	All mosquitoes	Water containers	By mosquito bites	Day	No	No	Yes	Online media	Severe	All mosquitoes	Water containers	By mosquito bites	Day	No	No	Change water in the water container weekly	Not answer	Totally agree	Totally agree	Totally agree	Totally agree	Totally agree	Totally agree	Agree	Agree	Agree	Occasionally	Occasionally	Occasionally	Occasionally	Always	Occasionally	Occasionally	Never did	Never did	Occasionally	Always
0210	Yes	Television	Severe	Aedes spp.	Stagnant water	By mosquito bites	Day	No	Yes	No	Not answer	Severe	All mosquitoes	Garbage disposal area	By mosquito bites	Day	No	No	No	Not answer	Severe	All mosquitoes	Drainage pipe system	By mosquito bites	Day	No	No	Waterlogging container disposal/ garbage disposal/Put larvicides/chemicals in waterlogged containers	Use mosquito repellent coils/Install of mosquito screens/Use mosquito shock machine / mosquito bat/Use mosquito shock machine / mosquito bat	Totally agree	Totally agree	Totally agree	Totally agree	Uncertain	Uncertain	Agree	Agree	Totally agree	Occasionally	Never did	Never did	Never did	Never did	Never did	Never did	Never did	Never did	Always	Always
0211	Yes	Television	Severe	Aedes spp.	Stagnant water	By mosquito bites	Day/Night	No	No	Yes	Online media	Severe	Aedes spp.	Stagnant water	By mosquito bites	Day/Night	No	No	No	Not answer	Not answer	Not answer	Not answer	Not answer	Day/Night	No	No	Change water in the water container weekly/Waterlogging container disposal/ garbage disposal	Use mosquito repellent coils/Install of mosquito screens/Use fan to repel mosquitoes/Use fan to repel mosquitoes	Totally agree	Totally agree	Agree	Totally agree	Agree	Disagree	Agree	Totally agree	Uncertain	Occasionally	Always	Never did	Always	Always	Occasionally	Occasionally	Never did	Never did	Never did	Always
0212	Yes	Health officers/health volunteers	Severe	Not answer	Stagnant water	By mosquito bites	Day	No	Not answer	No	Not answer	Severe	Not answer	Stagnant water	By mosquito bites	Not answer	No	No	Yes	Online media	Severe	Not answer	Stagnant water	By mosquito bites	Not answer	No	No	Put lids on all water containers	Install of mosquito screens/Apply mosquito repellent lotion	Totally agree	Totally agree	Totally agree	Totally agree	Totally agree	Totally agree	Totally agree	Totally agree	Totally agree	Occasionally	Occasionally	Occasionally	Occasionally	Occasionally	Never did	Never did	Never did	Never did	Never did	Never did
0213	Yes	Radio	Severe	Aedes spp.	Stagnant water	By mosquito bites	Day	No	Yes	No	Not answer	Not answer	All mosquitoes	Stagnant water	By mosquito bites	Night	No	No	No	Not answer	Not answer	All mosquitoes	Stagnant water	By mosquito bites	Night	No	No	Put lids on all water containers/Change water in the water container weekly	Use mosquito repellent coils/Install of mosquito screens/Use mosquito shock machine / mosquito bat/Use mosquito shock machine / mosquito bat/Apply mosquito repellent lotion	Totally agree	Totally agree	Totally agree	Totally agree	Totally agree	Totally agree	Agree	Totally agree	Totally agree	Occasionally	Occasionally	Occasionally	Always	Occasionally	Occasionally	Occasionally	Never did	Never did	Occasionally	Always
0214	Yes	Health officers/health volunteers	Severe	Aedes spp.	Stagnant water	Not answer	Day/Night	No	Yes	No	Not answer	Not answer	All mosquitoes	Stagnant water	By mosquito bites	Not answer	No	No	Yes	Not answer	Not answer	All mosquitoes	Stagnant water	By mosquito bites	Not answer	No	No	Put lids on all water containers	Use mosquito repellent coils	Totally agree	Totally agree	Totally agree	Totally agree	Totally agree	Totally agree	Totally agree	Totally agree	Totally agree	Always	Always	Always	Always	Always	Always	Always	Always	Occasionally	Occasionally	Always
0215	Yes	Television	Severe	Aedes spp.	Stagnant water	By mosquito bites	Day/Night	Yes	Yes	Yes	Online media	Severe	Not answer	Stagnant water	By mosquito bites	Night	No	No	No	Not answer	Not answer	Not answer	Stagnant water	By mosquito bites	Night	No	No	Put lids on all water containers/Change water in the water container weekly/Waterlogging container disposal/ garbage disposal	Apply mosquito repellent lotion	Totally agree	Totally agree	Totally agree	Totally agree	Totally agree	Strongly disagree	Uncertain	Agree	Totally agree	Occasionally	Always	Always	Always	Occasionally	Occasionally	Occasionally	Occasionally	Never did	Always	Always
0216	Yes	Health officers/health volunteers	Severe	Aedes spp.	Stagnant water	By mosquito bites	Day	No	Yes	No	Not answer	Not answer	Not answer	Garbage disposal area	Not answer	Not answer	No	Not answer	No	Not answer	Not answer	Not answer	Garbage disposal area	Not answer	Not answer	No	No	Waterlogging container disposal/ garbage disposal	Not answer	Totally agree	Agree	Disagree	Agree	Agree	Disagree	Agree	Agree	Uncertain	Always	Always	Always	Never did	Always	Never did	Occasionally	Never did	Never did	Occasionally	Always
0217	Yes	Radio	Severe	Aedes spp.	Stagnant water	By mosquito bites	Day/Night	No	Yes	Yes	Television	Severe	Aedes spp.	Stagnant water	By mosquito bites	Day	No	Yes	Yes	Television	Severe	All mosquitoes	Stagnant water	By mosquito bites	Not answer	No	No	Put lids on all water containers/Change water in the water container weekly/Waterlogging container disposal/ garbage disposal/Scoop mosquito larvae out of waterlogged containers	Install of mosquito screens/Install of mosquito screens/Use mosquito shock machine / mosquito bat/Use mosquito shock machine / mosquito bat/Apply mosquito repellent lotion	Totally agree	Totally agree	Totally agree	Totally agree	Totally agree	Totally agree	Uncertain	Totally agree	Agree	Always	Always	Always	Always	Always	Always	Always	Always	Always	Always	Always
0218	Yes	Television	Severe	Aedes spp.	Stagnant water	Not answer	Day/Night	No	No	No	Health officer/health volunteers	Not answer	Not answer	Not answer	Not answer	Not answer	No	Not answer	No	Health officer/health volunteers	Not answer	Not answer	Not answer	Not answer	Not answer	No	Not answer	Scoop mosquito larvae	Apply mosquito repellent lotion	Totally agree	Uncertain	Disagree	Agree	Agree	Disagree	Uncertain	Agree	Agree	Always	Never did	Not answer	Occasionally	Always	Not eligible	Not eligible	Occasionally	Occasionally	Always	Always
0219	Yes	Health officers/health volunteers	Severe	Aedes spp.	Stagnant water	By mosquito bites	Day	No	No	No	Not answer	Not answer	Not answer	Not answer	Not answer	Not answer	No	No	No	Not answer	Not answer	Not answer	Not answer	Not answer	Not answer	No	No	Put lids on all water containers/Change water in the water container weekly	Use mosquito repellent coils/Use mosquito shock machine / mosquito bat	Totally agree	Agree	Agree	Agree	Totally agree	Disagree	Uncertain	Disagree	Uncertain	Occasionally	Occasionally	Never did	Always	Occasionally	Never did	Never did	Never did	Never did	Never did	Occasionally
0220	Yes	Health officers/health volunteers	Not answer	Aedes spp.	Stagnant water	By mosquito bites	Day	No	No	Yes	Online media	Severe	All mosquitoes	Stagnant water	By mosquito bites	Day/Night	No	No	No	Not answer	Severe	All mosquitoes	Not answer	Not answer	Not answer	No	No	Put lids on all water containers/Change water in the water container weekly/Waterlogging container disposal/ garbage disposal/Release guppy fishes/Scoop mosquito larvae out of waterlogged containers	Sleep under mosquito nets/Use mosquito repellent coils/Install of mosquito screens/Install of mosquito screens/Use fan to repel mosquitoes/Use mosquito shock machine / mosquito bat	Totally agree	Agree	Agree	Agree	Agree	Disagree	Disagree	Agree	Agree	Always	Not answer	Not answer	Occasionally	Always	Always	Always	Not answer	Never did	Never did	Occasionally
0221	Yes	Television	Severe	Aedes spp.	Stagnant water	By mosquito bites	Day	Yes	Yes	Yes	Online media	Not severe	All mosquitoes	Stagnant water	By mosquito bites	Day/Night	Yes	Yes	Yes	Online media	Severe	All mosquitoes	Stagnant water	By mosquito bites	Day/Night	No	No	Put lids on all water containers/Change water in the water container weekly/Waterlogging container disposal/ garbage disposal/Brush and scrub inside water containers/Release guppy fishes	Use fan to repel mosquitoes/Use insecticide-impregnated mosquito nets/Wear long-sleeved shirts and long pants/Wear long-sleeved shirts and long pants	Totally agree	Totally agree	Totally agree	Totally agree	Totally agree	Strongly disagree	Uncertain	Agree	Uncertain	Occasionally	Always	Never did	Occasionally	Always	Never did	Always	Always	Always	Never did	Always
0222	Yes	Television	Severe	Aedes spp.	Stagnant water	By mosquito bites	Day/Night	Yes	Yes	No	Not answer	Not answer	Not answer	Stagnant water	Not answer	Night	Not answer	No	No	Not answer	Not answer	Not answer	Stagnant water	By other animals	Not answer	Not answer	No	Change water in the water container weekly/Waterlogging container disposal/ garbage disposal	Install of mosquito screens	Totally agree	Totally agree	Uncertain	Agree	Agree	Totally agree	Uncertain	Agree	Uncertain	Occasionally	Always	Occasionally	Always	Occasionally	Always	Occasionally	Occasionally	Never did	Always	Always
0223	Yes	Television	Severe	Aedes spp.	Stagnant water	By mosquito bites	Day/Night	Yes	Yes	Yes	Online media	Severe	Not answer	Water containers	By mosquito bites	Day/Night	No	No	No	Not answer	Not answer	Not answer	Not answer	Not answer	Not answer	No	No	Put lids on all water containers/Waterlogging container disposal/ garbage disposal/Release guppy fishes	Sleep under mosquito nets/Use mosquito shock machine / mosquito bat/Apply mosquito repellent lotion/Apply mosquito repellent lotion/Wear long-sleeved shirts and long pants	Totally agree	Totally agree	Totally agree	Totally agree	Totally agree	Uncertain	Agree	Agree	Agree	Occasionally	Occasionally	Occasionally	Occasionally	Never did	Never did	Occasionally	Occasionally	Never did	Never did	Always
0224	No	Not answer	Not answer	Not answer	Not answer.ไม่ตอบ	Not answer	Not answer	Not answer	Not answer	No	Not answer	Not answer	Not answer	Not answer	Not answer	Not answer	No	No	No	Not answer	Not answer	Not answer	Not answer	Not answer	Not answer	No	No	Put lids on all water containers/Change water in the water container weekly/Waterlogging container disposal/ garbage disposal/Brush and scrub inside water containers/Release guppy fishes	Sleep under mosquito nets/Use mosquito repellent coils/Install of mosquito screens/Use fan to repel mosquitoes/Use mosquito shock machine / mosquito bat	Agree	Agree	Agree	Agree	Agree	Strongly disagree	Totally agree	Agree	Agree	Occasionally	Occasionally	Occasionally	Always	Always	Occasionally	Occasionally	Never did	Always	Occasionally	Always
0225	No	Television	Not answer	Aedes spp.	Stagnant water	Not answer	Not answer	Not answer	Not answer	Yes	Online media	Severe	Not answer	Water containers	By mosquito bites	Day/Night	No	No	No	Not answer	Not answer	Not answer	Not answer	Not answer	Not answer	No	No	Put lids on all water containers/Waterlogging container disposal/ garbage disposal/Release guppy fishes	Sleep under mosquito nets/Use mosquito shock machine / mosquito bat/Apply mosquito repellent lotion/Apply mosquito repellent lotion/Wear long-sleeved shirts and long pants	Totally agree	Totally agree	Totally agree	Totally agree	Totally agree	Uncertain	Agree	Agree	Agree	Occasionally	Occasionally	Occasionally	Occasionally	Never did	Never did	Occasionally	Occasionally	Never did	Never did	Always
0226	No	Radio	Not answer	Not answer	Stagnant water	By mosquito bites	Day	No	No	No	Not answer	Not answer	Not answer	Not answer	Not answer	Not answer	Not answer	Not answer	No	Not answer	Not answer	Not answer	Not answer	Not answer	Not answer	Not answer	Not answer	Not answer	Not answer	Uncertain	Uncertain	Uncertain	Uncertain	Uncertain	Uncertain	Uncertain	Uncertain	Uncertain	Occasionally	Never did	Never did	Never did	Occasionally	Occasionally	Never did	Never did	Occasionally	Occasionally	Never did
0227	Yes	Television	Severe	Aedes spp.	Stagnant water	Not answer	Day/Night	No	No	No	Television	Not answer	Aedes spp.	Stagnant water	Not answer	Not answer	Not answer	Not answer	No	Television	Not answer	Aedes spp.	Stagnant water	Not answer	Not answer	Not answer	Not answer	Do nothing	Not answer	Not answer	Not answer	Not answer	Not answer	Not answer	Not answer	Not answer	Not answer	Not answer	Occasionally	Occasionally	Occasionally	Occasionally	Occasionally	Occasionally	Occasionally	Occasionally	Occasionally	Occasionally	Occasionally
0228	Yes	Health officers/health volunteers	Severe	Aedes spp.	Stagnant water	By mosquito bites	Day	No	No	Not answer	Health officer/health volunteers	Severe	Not answer	Garbage disposal area	Not answer	Evening/dusk	No	No	Not answer	Poster/brochure	Not answer	Not answer	Drainage pipe system	Not answer	Day/Night	No	No	Put lids on all water containers	Sleep under mosquito nets/Use mosquito repellent coils	Totally agree	Agree	Totally agree	Totally agree	Totally agree	Agree	Totally agree	Totally agree	Totally agree	Occasionally	Always	Never did	Always	Always	Always	Occasionally	Never did	Never did	Always	Always
0229	Yes	Health officers/health volunteers	Severe	Aedes spp.	Stagnant water	By mosquito bites	Day	No	No	No	Not answer	Not answer	Not answer	Not answer	Not answer	Day/Night	No	No	No	Not answer	Not answer	Not answer	Not answer	Not answer	Day/Night	No	No	Put lids on all water containers	Use mosquito repellent coils	Agree	Agree	Agree	Agree	Agree	Disagree	Uncertain	Agree	Uncertain	Occasionally	Occasionally	Never did	Occasionally	Occasionally	Occasionally	Occasionally	Occasionally	Occasionally	Occasionally	Occasionally
0230	Yes	Radio	Severe	Aedes spp.	Stagnant water	By mosquito bites	Day	No	Yes	Yes	Health officer/health volunteers	Severe	Aedes spp.	Stagnant water	By mosquito bites	Day	No	No	Yes	Health officer/health volunteers	Severe	Aedes spp.	Stagnant water	By mosquito bites	Day	No	No	Put lids on all water containers/Waterlogging container disposal/ garbage disposal/Release guppy fishes	Install of mosquito screens/Use mosquito shock machine / mosquito bat/Apply mosquito repellent lotion/Apply mosquito repellent lotion	Agree	Agree	Agree	Agree	Agree	Uncertain	Agree	Agree	Not answer	Always	Not answer	Always	Always	Always	Always	Always	Always	Always	Always	Always
0231	Yes	Health officers/health volunteers	Severe	Aedes spp.	Drainage pipe system	By mosquito bites	Day	Yes	Yes	No	Television	Severe	Aedes spp.	Stagnant water	By touching each other	Day	No	No	No	Television	Severe	Aedes spp.	Stagnant water	By touching each other	Day	No	No	Put lids on all water containers	Sleep under mosquito nets	Totally agree	Totally agree	Totally agree	Totally agree	Totally agree	Totally agree	Totally agree	Totally agree	Totally agree	Occasionally	Always	Always	Always	Always	Always	Occasionally	Never did	Always	Always	Occasionally
0232	Yes	Television	Severe	Aedes spp.	Stagnant water	By mosquito bites	Day	Yes	Yes	No	Health officer/health volunteers	Severe	Aedes spp.	Stagnant water	By mosquito bites	Day	No	No	No	Health officer/health volunteers	Severe	Aedes spp.	Stagnant water	By mosquito bites	Day	No	No	Not answer	Not answer	Agree	Agree	Agree	Agree	Agree	Uncertain	Agree	Agree	Agree	Always	Not answer	Always	Always	Always	Always	Always	Always	Always	Always	Always
0233	Yes	Health officers/health volunteers	Severe	Aedes spp.	Stagnant water	By mosquito bites	Day	Yes	Yes	Not answer	Health officer/health volunteers	Not answer	Aedes spp.	Not answer	By water	Day	No	No	No	Health officer/health volunteers	Not answer	Aedes spp.	Water containers	By water	Not answer	No	No	Put lids on all water containers/Change water in the water container weekly/Waterlogging container disposal/ garbage disposal/Brush and scrub inside water containers/Put larvicides/chemicals in waterlogged containers	Sleep under mosquito nets/Install of mosquito screens/Apply mosquito repellent lotion/Apply mosquito repellent lotion/Wear long-sleeved shirts and long pants	Not answer	Totally agree	Not answer	Agree	Agree	Not answer	Agree	Agree	Agree	Always	Not answer	Not answer	Always	Always	Always	Occasionally	Never did	Not answer	Always	Not answer
0234	Yes	Health officers/health volunteers	Severe	Aedes spp.	Not answer	Not answer	Not answer	Not answer	Not answer	Yes	Online media	Severe	Aedes spp.	Stagnant water	By mosquito bites	Day/Night	No	Yes	No	Not answer	Not answer	Not answer	Not answer	Not answer	Not answer	No	No	Waterlogging container disposal/ garbage disposal	Apply mosquito repellent lotion	Totally agree	Totally agree	Totally agree	Totally agree	Uncertain	Strongly disagree	Uncertain	Totally agree	Agree	Always	Always	Always	Always	Occasionally	Never did	Never did	Never did	Never did	Never did	Never did
0235	Yes	Television	Severe	All mosquitoes	Stagnant water	By mosquito bites	Day/Night	No	Yes	Yes	Health officer/health volunteers	Severe	Aedes spp.	Stagnant water	By mosquito bites	Day	No	No	No	Health officer/health volunteers	Severe	Aedes spp.	Stagnant water	By mosquito bites	Day	No	No	Not answer	Not answer	Agree	Agree	Agree	Agree	Agree	Uncertain	Agree	Agree	Agree	Always	Always	Always	Always	Always	Always	Always	Always	Not answer	Always	Always
0236	Yes	Television	Severe	Aedes spp.	Stagnant water	By mosquito bites	Day	No	No	Yes	Health officer/health volunteers	Severe	Not answer	Not answer	Not answer	Not answer	No	No	Yes	Health officer/health volunteers	Severe	Not answer	Not answer	Not answer	Not answer	No	No	Waterlogging container disposal/ garbage disposal	Sleep under mosquito nets	Totally agree	Totally agree	Totally agree	Agree	Agree	Agree	Agree	Totally agree	Totally agree	Always	Never did	Occasionally	Occasionally	Never did	Never did	Never did	Never did	Never did	Never did	Never did
0237	Yes	Not answer	Severe	Aedes spp.	Stagnant water	By mosquito bites	Day	Yes	Yes	Yes	Health officer/health volunteers	Not severe	Aedes spp.	Not answer	Not answer	Not answer	Not answer	Not answer	Yes	Health officer/health volunteers	Not severe	Aedes spp.	Not answer	Not answer	Not answer	Not answer	Not answer	Change water in the water container weekly/Waterlogging container disposal/ garbage disposal/Brush and scrub inside water containers	Use mosquito repellent coils/Use fan to repel mosquitoes	Totally agree	Totally agree	Totally agree	Totally agree	Totally agree	Agree	Agree	Agree	Agree	Occasionally	Occasionally	Never did	Occasionally	Occasionally	Occasionally	Occasionally	Not answer	Never did	Occasionally	Always
0238	Yes	Health officers/health volunteers	Severe	Aedes spp.	Stagnant water	By mosquito bites	Not answer	Yes	Yes	Yes	Health officer/health volunteers	Not severe	Aedes spp.	Dirty places	By mosquito bites	Day	No	No	Yes	Health officer/health volunteers	Not severe	Aedes spp.	Dirty places	By mosquito bites	Day	No	No	Not answer	Not answer	Totally agree	Totally agree	Totally agree	Totally agree	Totally agree	Uncertain	Uncertain	Uncertain	Uncertain	Always	Occasionally	Never did	Occasionally	Occasionally	Occasionally	Occasionally	Occasionally	Occasionally	Occasionally	Occasionally
0239	Yes	Online media	Severe	Aedes spp.	Stagnant water	By mosquito bites	Day	Yes	Yes	Yes	Health officer/health volunteers	Not severe	Aedes spp.	Not answer	Not answer	Not answer	No	No	Yes	Health officer/health volunteers	Not severe	Aedes spp.	Not answer	Not answer	Not answer	No	Not answer	Change water in the water container weekly/Brush and scrub inside water containers	Sleep under mosquito nets/Use mosquito repellent coils/Use fan to repel mosquitoes/Use fan to repel mosquitoes	Totally agree	Totally agree	Totally agree	Totally agree	Totally agree	Uncertain	Uncertain	Totally agree	Totally agree	Occasionally	Occasionally	Never did	Always	Always	Occasionally	Always	Occasionally	Occasionally	Occasionally	Always
0240	Yes	Poster/brochure	Severe	Aedes spp.	Stagnant water	By mosquito bites	Day	Yes	Yes	Not answer	Health officer/health volunteers	Not severe	Not answer	Not answer	By mosquito bites	Not answer	No	Not answer	Not answer	Health officer/health volunteers	Not severe	Not answer	Not answer	Not answer	Not answer	No	Not answer	Change water in the water container weekly	Use mosquito repellent coils/Use fan to repel mosquitoes	Agree	Agree	Agree	Agree	Agree	Agree	Agree	Agree	Agree	Never did	Never did	Occasionally	Never did	Occasionally	Occasionally	Not answer	Never did	Never did	Occasionally	Occasionally
0241	Yes	Television	Severe	Aedes spp.	Drainage pipe system	By mosquito bites	Day	No	No	Yes	Health officer/health volunteers	Severe	Aedes spp.	Stagnant water	By mosquito bites	Day	No	No	Yes	Health officer/health volunteers	Severe	Aedes spp.	Stagnant water	By mosquito bites	Day	No	No	Put lids on all water containers	Sleep under mosquito nets	Totally agree	Totally agree	Totally agree	Totally agree	Totally agree	Totally agree	Totally agree	Totally agree	Totally agree	Occasionally	Never did	Never did	Occasionally	Occasionally	Occasionally	Occasionally	Occasionally	Occasionally	Occasionally	Occasionally
0242	Yes	Not answer	Severe	Aedes spp.	Drainage pipe system	By mosquito bites	Day	Yes	Yes	No	Not answer	Not answer	Aedes spp.	Not answer	Not answer	Not answer	Not answer	Not answer	No	Television	Not severe	Anopheles spp.	Dirty places	By flies	Not answer	Not answer	Not answer	Put lids on all water containers/Waterlogging container disposal/ garbage disposal	Sleep under mosquito nets/Use mosquito repellent coils/Install of mosquito screens/Install of mosquito screens	Totally agree	Totally agree	Totally agree	Totally agree	Totally agree	Totally agree	Totally agree	Totally agree	Totally agree	Occasionally	Always	Occasionally	Occasionally	Always	Occasionally	Always	Always	Occasionally	Always	Always
0243	Yes	Television	Severe	Aedes spp.	Stagnant water	By mosquito bites	Day	Yes	No	Yes	Neighbor	Severe	Aedes spp.	Stagnant water	Not answer	Day	No	Yes	No	Not answer	Not answer	Not answer	Not answer	Not answer	Not answer	No	Not answer	Put lids on all water containers/Waterlogging container disposal/ garbage disposal/Scoop mosquito larvae out of waterlogged containers	Sleep under mosquito nets/Use mosquito repellent coils/Install of mosquito screens/Install of mosquito screens/Use fan to repel mosquitoes/Use mosquito shock machine / mosquito bat	Totally agree	Totally agree	Totally agree	Totally agree	Totally agree	Strongly disagree	Totally agree	Totally agree	Totally agree	Occasionally	Never did	Never did	Always	Always	Always	Occasionally	Not answer	Never did	Always	Always
0244	Not answer	Not answer	Not answer	Not answer	Not answer	Not answer	Not answer	Not answer	Not answer	Yes	Television	Severe	Aedes spp.	Stagnant water	By mosquito bites	Day/Night	No	Yes	No	Not answer	Not answer	Not answer	Not answer	Not answer	Not answer	No	No	Waterlogging container disposal/ garbage disposal	Use mosquito repellent coils	Totally agree	Totally agree	Agree	Totally agree	Agree	Strongly disagree	Uncertain	Totally agree	Agree	Always	Always	Always	Always	Always	Never did	Occasionally	Always	Never did	Never did	Always
0245	Yes	Television	Severe	Aedes spp.	Stagnant water	By mosquito bites	Day	Yes	Yes	Not answer	Health officer/health volunteers	Severe	Aedes spp.	Stagnant water	By mosquito bites	Day	No	No	No	Health officer/health volunteers	Severe	Aedes spp.	Stagnant water	By mosquito bites	Day	No	No	Put lids on all water containers/Waterlogging container disposal/ garbage disposal/Release guppy fishes	Install of mosquito screens/Use mosquito shock machine / mosquito bat/Apply mosquito repellent lotion/Apply mosquito repellent lotion	Agree	Agree	Agree	Agree	Agree	Uncertain	Agree	Agree	Agree	Always	Always	Always	Always	Always	Always	Always	Always	Always	Always	Always
0246	Yes	Television	Severe	Aedes spp.	Stagnant water	By mosquito bites	Day/Night	No	Yes	No	Not answer	Not severe	Aedes spp.	Not answer	Not answer	Not answer	Not answer	Not answer	No	Not answer	Not answer	Not answer	Not answer	Not answer	Not answer	Not answer	Not answer	Not answer	Not answer	Totally agree	Totally agree	Agree	Agree	Agree	Agree	Uncertain	Uncertain	Uncertain	Occasionally	Never did	Never did	Occasionally	Always	Occasionally	Always	Never did	Always	Always	Always
0247	Yes	Health officers/health volunteers	Severe	Aedes spp.	Stagnant water	By mosquito bites	Day	Yes	Yes	Yes	Health officer/health volunteers	Not severe	Aedes spp.	Not answer	Not answer	Not answer	Not answer	Not answer	Yes	Health officer/health volunteers	Not severe	Aedes spp.	Not answer	Not answer	Not answer	Not answer	Not answer	Do nothing	Do nothing	Totally agree	Totally agree	Totally agree	Totally agree	Totally agree	Uncertain	Uncertain	Uncertain	Uncertain	Never did	Never did	Never did	Never did	Never did	Never did	Never did	Never did	Never did	Never did	Never did
0248	Not answer	Not answer	Not answer	Not answer	Not answer	Not answer	Not answer	Not answer	Not answer	No	Not answer	Not answer	Not answer	Not answer	Not answer	Not answer	No	Not answer	No	Not answer	Not answer	Not answer	Not answer	Not answer	Not answer	No	Not answer	Do nothing	Use fan and mosquito repellent	Agree	Uncertain	Uncertain	Agree	Agree	Disagree	Uncertain	Totally agree	Totally agree	Occasionally	Occasionally	Occasionally	Occasionally	Occasionally	Occasionally	Occasionally	Never did	Never did	Occasionally	Never did
0249	Yes	Television	Severe	Aedes spp.	Stagnant water	By mosquito bites	Day	Yes	No	Yes	Health officer/health volunteers	Not severe	Aedes spp.	Drainage pipe system	By mosquito bites	Day	Not answer	No	Yes	Health officer/health volunteers	Not severe	Aedes spp.	Not answer	Not answer	Not answer	Not answer	Not answer	Not answer	Use fan and mosquito repellent/Use mosquito shock machine / mosquito bat	Totally agree	Totally agree	Totally agree	Totally agree	Totally agree	Totally agree	Totally agree	Totally agree	Totally agree	Occasionally	Occasionally	Never did	Always	Always	Occasionally	Never did	Never did	Occasionally	Always	Always
0250	Yes	Health officers/health volunteers	Severe	Aedes spp.	Stagnant water	By mosquito bites	Day	Yes	No	Yes	Health officer/health volunteers	Not severe	Aedes spp.	Drainage pipe system	By mosquito bites	Day/Night	No	Not answer	Not answer	Not answer	Not answer	Not answer	Not answer	Not answer	Not answer	Not answer	Not answer	Put lids on all water containers	Use mosquito repellent coils/Use fan to repel mosquitoes	Totally agree	Totally agree	Agree	Agree	Totally agree	Uncertain	Uncertain	Uncertain	Uncertain	Never did	Never did	Never did	Occasionally	Always	Occasionally	Never did	Never did	Occasionally	Occasionally	Always
0251	Yes	Television	Severe	Aedes spp.	Stagnant water	By mosquito bites	Day	Yes	No	Yes	Health officer/health volunteers	Not severe	Aedes spp.	Drainage pipe system	By mosquito bites	Day	No	No	Yes	Health officer/health volunteers	Not severe	Aedes spp.	Drainage pipe system	By mosquito bites	Day	No	No	Not answer	Not answer	Not answer	Not answer	Not answer	Not answer	Not answer	Not answer	Not answer	Not answer	Not answer	Never did	Never did	Never did	Always	Always	Never did	Never did	Never did	Occasionally	Always	Always
0252	Yes	Health officers/health volunteers	Severe	Aedes spp.	Not answer.ไม่ตอบ	Not answer	Not answer	Not answer	Not answer	Yes	Online media	Severe	Not answer	Stagnant water	By mosquito bites	Day/Night	No	No	Yes	Online media	Severe	Not answer	Stagnant water	By mosquito bites	Day/Night	No	No	Waterlogging container disposal/ garbage disposal/Release guppy fishes	Sleep under mosquito nets/Use fan to repel mosquitoes/Use insecticide-impregnated mosquito nets	Agree	Totally agree	Uncertain	Totally agree	Agree	Strongly disagree	Agree	Agree	Agree	Occasionally	Always	Never did	Always	Not eligible	Not eligible	Never did	Never did	Never did	Always	Occasionally
0253	Yes	Health officers/health volunteers	Severe	Aedes spp.	Stagnant water	By mosquito bites	Day	Yes	No	No	Not answer	Not answer	Not answer	Not answer	Not answer	Not answer	Not answer	Not answer	No	Not answer	Not answer	Not answer	Not answer	Not answer	Not answer	Not answer	Not answer	Change water in the water container weekly	Use mosquito repellent coils	Totally agree	Totally agree	Totally agree	Totally agree	Totally agree	Totally agree	Totally agree	Totally agree	Totally agree	Never did	Never did	Never did	Always	Always	Never did	Never did	Never did	Never did	Never did	Always
0254	Yes	Health officers/health volunteers	Severe	Aedes spp.	Stagnant water	By mosquito bites	Day	Yes	Yes	Yes	Health officer/health volunteers	Not severe	Aedes spp.	Stagnant water	By mosquito bites	Day	No	No	Yes	Health officer/health volunteers	Not severe	Aedes spp.	Stagnant water	By mosquito bites	Day	No	No	Do nothing	Not answer	Agree	Agree	Agree	Agree	Agree	Agree	Uncertain	Uncertain	Uncertain	Never did	Never did	Never did	Always	Always	Occasionally	Occasionally	Never did	Occasionally	Occasionally	Occasionally
0255	Yes	Television	Severe	Aedes spp.	Stagnant water	By mosquito bites	Day	Yes	No	No	Not answer	Not answer	All mosquitoes	Not answer	Not answer	Not answer	No	No	Yes	Television	Severe	All mosquitoes	Stagnant water	By mosquito bites	Day/Night	No	No	Put lids on all water containers	Sleep under mosquito nets/Use mosquito shock machine / mosquito bat/Apply mosquito repellent lotion/Apply mosquito repellent lotion	Totally agree	Agree	Agree	Uncertain	Agree	Agree	Agree	Totally agree	Agree	Occasionally	Never did	Never did	Never did	Never did	Never did	Never did	Never did	Never did	Occasionally	Occasionally
0256	Yes	Health officers/health volunteers	Severe	Aedes spp.	Stagnant water	By mosquito bites	Day	Yes	Yes	No	Not answer	Not answer	Not answer	Not answer	Not answer	Not answer	Not answer	Not answer	No	Not answer	Not answer	Not answer	Not answer	Not answer	Not answer	Not answer	Not answer	Put lids on all water containers/Brush and scrub inside water containers	Use mosquito repellent coils/Use fan to repel mosquitoes	Totally agree	Totally agree	Totally agree	Totally agree	Totally agree	Totally agree	Totally agree	Totally agree	Totally agree	Occasionally	Occasionally	Never did	Occasionally	Always	Occasionally	Never did	Never did	Never did	Never did	Occasionally
0257	Yes	Health officers/health volunteers	Severe	Aedes spp.	Drainage pipe system	By mosquito bites	Day	No	Yes	Yes	Television	Severe	Aedes spp.	Stagnant water	By mosquito bites	Day	No	No	Yes	Television	Severe	Aedes spp.	Stagnant water	By touching each other	Day	No	No	Put lids on all water containers	Sleep under mosquito nets	Totally agree	Agree	Totally agree	Agree	Totally agree	Agree	Totally agree	Agree	Totally agree	Always	Always	Always	Always	Always	Always	Always	Always	Always	Always	Always
0258	Yes	Television	Severe	Aedes spp.	Water containers	By mosquito bites	Day	No	Yes	No	Not answer	Not answer	Not answer	Not answer	Not answer	Not answer	Not answer	Not answer	Yes	Television	Not answer	Not answer	Not answer	Not answer	Not answer	Not answer	Not answer	Put lids on all water containers	Sleep under mosquito nets	Totally agree	Totally agree	Totally agree	Totally agree	Totally agree	Totally agree	Disagree	Totally agree	Uncertain	Always	Always	Always	Always	Always	Never did	Always	Never did	Never did	Occasionally	Never did
0259	Yes	Television	Severe	Aedes spp.	Stagnant water	By mosquito bites	Day	No	No	Not answer	Not answer	Not answer	Not answer	Not answer	Not answer	Not answer	Not answer	Not answer	Not answer	Not answer	Not answer	Not answer	Not answer	Not answer	Not answer	Not answer	Not answer	Do nothing	Do nothing	Totally agree	Totally agree	Totally agree	Totally agree	Totally agree	Totally agree	Totally agree	Totally agree	Totally agree	Not answer	Not answer	Not answer	Not answer	Not answer	Not answer	Not answer	Not answer	Not answer	Not answer	Not answer
0260	Yes	Television	Severe	Aedes spp.	Stagnant water	By mosquito bites	Day	Yes	No	Not answer	Not answer	Not answer	Not answer	Not answer	Not answer	Not answer	No	No	Not answer	Not answer	Not answer	Not answer	Not answer	Not answer	Not answer	No	Not answer	Change water in the water container weekly/Waterlogging container disposal/ garbage disposal	Use mosquito repellent coils/Use fan to repel mosquitoes	Totally agree	Totally agree	Totally agree	Totally agree	Totally agree	Agree	Agree	Totally agree	Agree	Occasionally	Occasionally	Never did	Always	Always	Occasionally	Never did	Never did	Never did	Always	Always
0261	No	Health officers/health volunteers	Severe	Aedes spp.	Stagnant water	By mosquito bites	Day	No	No	No	Not answer	Not answer	Not answer	Not answer	Not answer	Not answer	Not answer	No	No	Not answer	Not answer	Not answer	Not answer	Not answer	Not answer	Not answer	Not answer	Do nothing	Sleep under mosquito nets/Use fan to repel mosquitoes	Totally agree	Totally agree	Totally agree	Totally agree	Totally agree	Totally agree	Totally agree	Totally agree	Totally agree	Never did	Not answer	Occasionally	Always	Always	Never did	Never did	Never did	Occasionally	Always	Always
0262	Yes	Television	Severe	Aedes spp.	Stagnant water	By mosquito bites	Day	No	No	Yes	Online media	Not severe	Not answer	Stagnant water	By mosquito bites	Day	No	No	Yes	Online media	Not severe	Not answer	Stagnant water	By mosquito bites	Day	No	No	Do nothing	Not answer	Totally agree	Totally agree	Totally agree	Totally agree	Totally agree	Totally agree	Totally agree	Totally agree	Totally agree	Never did	Never did	Never did	Occasionally	Always	Occasionally	Never did	Never did	Never did	Never did	Always
0263	Yes	Workplace/school	Severe	Aedes spp.	Stagnant water	By mosquito bites	Day	No	No	Not answer	Not answer	Not answer	Not answer	Not answer	Not answer	Not answer	Not answer	Not answer	Not answer	Not answer	Not answer	Not answer	Not answer	Not answer	Not answer	Not answer	Not answer	Not answer	Not answer	Totally agree	Totally agree	Totally agree	Totally agree	Totally agree	Totally agree	Totally agree	Totally agree	Totally agree	Never did	Never did	Never did	Always	Always	Occasionally	Never did	Never did	Never did	Always	Always
0264	Yes	Health officers/health volunteers	Severe	Aedes spp.	Water containers	Not answer	Not answer	No	No	Not answer	Health officer/health volunteers	Not severe	Not answer	Not answer	Not answer	Not answer	Not answer	Not answer	Not answer	Not answer	Not answer	Not answer	Not answer	Not answer	Not answer	Not answer	Not answer	Waterlogging container disposal/ garbage disposal/Put larvicides/chemicals in waterlogged containers	Sleep under mosquito nets/Use fan to repel mosquitoes	Agree	Agree	Agree	Agree	Agree	Agree	Agree	Agree	Agree	Never did	Never did	Never did	Always	Always	Never did	Never did	Never did	Occasionally	Always	Always
0265	Yes	Television	Severe	Aedes spp.	Stagnant water	By mosquito bites	Day	Yes	Yes	No	Not answer	Not answer	Not answer	Not answer	Not answer	Not answer	Not answer	Not answer	No	Not answer	Not answer	Not answer	Not answer	Not answer	Not answer	Not answer	Not answer	Put lids on all water containers/Waterlogging container disposal/ garbage disposal/Release guppy fishes/Put larvicides/chemicals in waterlogged containers	Sleep under mosquito nets/Use mosquito repellent coils/Use fan to repel mosquitoes/Use fan to repel mosquitoes/Apply mosquito repellent lotion	Agree	Uncertain	Agree	Totally agree	Agree	Uncertain	Agree	Totally agree	Agree	Occasionally	Never did	Never did	Occasionally	Occasionally	Never did	Never did	Occasionally	Never did	Occasionally	Occasionally
0266	Yes	Television	Severe	Aedes spp.	Water containers	By mosquito bites	Day	No	Yes	No	Not answer	Not answer	Not answer	Not answer	Not answer	Not answer	No	No	No	Not answer	Not answer	Not answer	Not answer	Not answer	Not answer	No	No	Put lids on all water containers/Change water in the water container weekly/Waterlogging container disposal/ garbage disposal	Sleep under mosquito nets	Agree	Agree	Agree	Agree	Agree	Agree	Agree	Agree	Agree	Always	Always	Always	Always	Always	Occasionally	Occasionally	Never did	Always	Always	Always
0267	Yes	Health officers/health volunteers	Severe	Aedes spp.	Water containers	Not answer	Day	No	No	Not answer	Not answer	Not answer	Not answer	Not answer	Not answer	Not answer	Not answer	Not answer	Not answer	Not answer	Not answer	Not answer	Not answer	Not answer	Not answer	Not answer	Not answer	Not answer	Not answer	Agree	Agree	Agree	Agree	Agree	Uncertain	Uncertain	Uncertain	Uncertain	Occasionally	Occasionally	Occasionally	Occasionally	Occasionally	Occasionally	Occasionally	Occasionally	Occasionally	Occasionally	Occasionally
0268	Yes	Health officers/health volunteers	Severe	Aedes spp.	Not answer	Not answer	Not answer	Not answer	Not answer	Yes	Online media	Severe	Not answer	Stagnant water	By mosquito bites	Day/Night	No	No	Yes	Online media	Severe	Not answer	Stagnant water	By mosquito bites	Day/Night	No	No	Waterlogging container disposal/ garbage disposal/Release guppy fishes	Sleep under mosquito nets/Use fan to repel mosquitoes/Wear long-sleeved shirts and long pants	Agree	Totally agree	Uncertain	Totally agree	Agree	Strongly disagree	Agree	Agree	Agree	Occasionally	Always	Occasionally	Always	Not eligible	Not eligible	Never did	Never did	Never did	Always	Occasionally
0269	Yes	Television	Severe	Aedes spp.	Stagnant water	By mosquito bites	Day	Yes	Yes	Yes	Television	Severe	Anopheles spp.	Water containers	By mosquito bites	Day/Night	No	No	No	Not answer	Not answer	Not answer	Not answer	Not answer	Not answer	No	No	Not answer	Use mosquito repellent coils/Install of mosquito screens/Use fan to repel mosquitoes/Use fan to repel mosquitoes/Apply mosquito repellent lotion	Agree	Totally agree	Uncertain	Totally agree	Agree	Disagree	Uncertain	Totally agree	Agree	Always	Occasionally	Never did	Always	Never did	Never did	Occasionally	Never did	Never did	Never did	Occasionally
0270	Yes	Television	Severe	Aedes spp.	Stagnant water	Not answer	Day/Night	No	No	Not answer	Not answer	Not answer	Not answer	Not answer	Not answer	Not answer	Not answer	Not answer	Not answer	Not answer	Not answer	Not answer	Not answer	Not answer	Not answer	Not answer	Not answer	Do nothing	Not answer	Totally agree	Agree	Totally agree	Totally agree	Agree	Agree	Agree	Uncertain	Uncertain	Occasionally	Never did	Never did	Always	Always	Occasionally	Never did	Never did	Never did	Always	Always
0271	Yes	Television	Severe	Aedes spp.	Stagnant water	By mosquito bites	Day	No	Yes	No	Not answer	Not answer	Not answer	Not answer	Not answer	Not answer	Not answer	Not answer	No	Not answer	Not answer	Not answer	Not answer	Not answer	Not answer	Not answer	Not answer	Put lids on all water containers/Change water in the water container weekly/Waterlogging container disposal/ garbage disposal	Sleep under mosquito nets/Use mosquito repellent coils/Install of mosquito screens/Install of mosquito screens/Use fan to repel mosquitoes/	Totally agree	Totally agree	Disagree	Agree	Totally agree	Disagree	Agree	Totally agree	Totally agree	Always	Always	Never did	Always	Always	Occasionally	Always	Never did	Never did	Always	Occasionally
0272	Yes	Workplace/school	Severe	Aedes spp.	Stagnant water	By mosquito bites	Day	No	Yes	Not answer	Not answer	Not answer	Not answer	Not answer	Not answer	Not answer	Not answer	Not answer	No	Not answer	Not answer	Not answer	Not answer	Not answer	Not answer	Not answer	Not answer	Waterlogging container disposal/ garbage disposal	Sleep under mosquito nets	Agree	Totally agree	Totally agree	Agree	Agree	Uncertain	Uncertain	Agree	Agree	Occasionally	Always	Always	Not answer	Always	Never did	Occasionally	Never did	Always	Always	Occasionally
0273	Yes	Radio	Severe	Aedes spp.	Stagnant water	By mosquito bites	Day	No	Yes	Yes	Television	Severe	Anopheles spp.	Stagnant water	By mosquito bites	Day/Night	No	Not answer	Yes	Television	Severe	Not answer	Stagnant water	By mosquito bites	Day/Night	No	Not answer	Put lids on all water containers/Waterlogging container disposal/ garbage disposal	Use mosquito repellent coils/Install of mosquito screens/Use fan to repel mosquitoes/Use fan to repel mosquitoes	Totally agree	Totally agree	Totally agree	Totally agree	Totally agree	Strongly disagree	Uncertain	Totally agree	Agree	Occasionally	Not answer	Not answer	Always	Always	Never did	Occasionally	Never did	Never did	Never did	Occasionally
0274	Yes	Television	Severe	Aedes spp.	Stagnant water	By mosquito bites	Day	No	Yes	No	Not answer	Not answer	Not answer	Not answer	Not answer	Not answer	No	No	No	Not answer	Not answer	Not answer	Not answer	Not answer	Evening/dusk	No	No	Put lids on all water containers	Sleep under mosquito nets	Totally agree	Totally agree	Agree	Totally agree	Agree	Uncertain	Agree	Totally agree	Totally agree	Always	Always	Never did	Always	Always	Always	Always	Never did	Not answer	Always	Always
0275	Yes	Neighbor	Mild	Aedes spp.	Stagnant water	By mosquito bites	Day/Night	No	Yes	No	Not answer	Not answer	Not answer	Not answer	Not answer	Not answer	Not answer	Not answer	No	Not answer	Not answer	Not answer	Not answer	Not answer	Not answer	Not answer	Not answer	Change water in the water container weekly/Waterlogging container disposal/ garbage disposal	Use mosquito repellent coils/Install of mosquito screens/Use fan to repel mosquitoes/Use fan to repel mosquitoes	Totally agree	Totally agree	Uncertain	Agree	Totally agree	Disagree	Uncertain	Agree	Totally agree	Occasionally	Occasionally	Occasionally	Occasionally	Occasionally	Occasionally	Occasionally	Occasionally	Occasionally	Occasionally	Occasionally
0276	Yes	Television	Severe	Aedes spp.	Stagnant water	By mosquito bites	Day	No	No	No	Television	Not answer	Not answer	Not answer	Not answer	Not answer	Not answer	Not answer	No	Not answer	Not answer	Not answer	Stagnant water	Not answer	Night	No	No	Put lids on all water containers	Sleep under mosquito nets/Use fan to repel mosquitoes	Agree	Agree	Agree	Uncertain	Agree	Totally agree	Totally agree	Agree	Agree	Occasionally	Occasionally	Occasionally	Always	Occasionally	Always	Always	Occasionally	Never did	Occasionally	Occasionally
0277	Yes	Television	Severe	Aedes spp.	Stagnant water	By mosquito bites	Day	No	Yes	No	Not answer	Not answer	Aedes spp.	Stagnant water	By water	Night	No	No	No	Not answer	Not answer	Aedes spp.	Dirty places	By touching each other	Night	No	No	Put lids on all water containers/Waterlogging container disposal/ garbage disposal/Release guppy fishes	Sleep under mosquito nets/Install of mosquito screens/Use mosquito shock machine / mosquito bat/Use mosquito shock machine / mosquito bat/Use insecticide-impregnated mosquito nets	Totally agree	Totally agree	Totally agree	Totally agree	Totally agree	Totally agree	Totally agree	Totally agree	Totally agree	Always	Always	Always	Always	Always	Always	Always	Always	Always	Always	Always
0278	Yes	Television	Severe	Aedes spp.	Stagnant water	By mosquito bites	Day	No	Yes	No	Not answer	Not answer	Not answer	Not answer	Not answer	Not answer	Not answer	Not answer	No	Not answer	Not answer	Not answer	Not answer	Not answer	Not answer	Not answer	Not answer	Put lids on all water containers/Change water in the water container weekly/Release guppy fishes	Sleep under mosquito nets/Use mosquito repellent coils/Install of mosquito screens/Install of mosquito screens	Agree	Agree	Agree	Agree	Agree	Agree	Agree	Agree	Agree	Occasionally	Occasionally	Always	Always	Occasionally	Occasionally	Occasionally	Occasionally	Occasionally	Occasionally	Occasionally
0279	Not answer	Not answer	Not answer	Not answer	Not answer	Not answer	Not answer	Not answer	Not answer	Yes	Television	Severe	Not answer	Stagnant water	By mosquito bites	Not answer	No	Yes	Yes	Television	Severe	Not answer	Stagnant water	By mosquito bites	Not answer	No	No	Put lids on all water containers/Change water in the water container weekly/Waterlogging container disposal/ garbage disposal/Brush and scrub inside water containers	Sleep under mosquito nets/Install of mosquito screens/Apply mosquito repellent lotion/Wear long-sleeved shirts and long pants	Totally agree	Totally agree	Disagree	Totally agree	Totally agree	Disagree	Totally agree	Totally agree	Totally agree	Occasionally	Always	Always	Always	Always	Never did	Occasionally	Never did	Never did	Never did	Never did
0280	Yes	Television	Severe	Aedes spp.	Stagnant water	By mosquito bites	Day	No	Yes	Not answer	Not answer	Not answer	Not answer	Not answer	Not answer	Not answer	Not answer	Not answer	Not answer	Not answer	Not answer	Not answer	Not answer	Not answer	Not answer	Not answer	Not answer	Put larvicides/chemicals in waterlogged containers	Use mosquito repellent coils/Use fan to repel mosquitoes	Totally agree	Totally agree	Totally agree	Totally agree	Totally agree	Totally agree	Totally agree	Totally agree	Totally agree	Always	Always	Always	Always	Always	Occasionally	Never did	Never did	Never did	Always	Always
0281	Yes	Radio	Severe	Aedes spp.	Stagnant water	By mosquito bites	Day	Yes	Yes	Yes	Online media	Severe	All mosquitoes	Stagnant water	By mosquito bites	Day/Night	No	No	No	Not answer	Severe	All mosquitoes	Not answer	Not answer	Not answer	No	No	Put lids on all water containers/Change water in the water container weekly/Waterlogging container disposal/ garbage disposal/Release guppy fishes/Scoop mosquito larvae out of waterlogged containers	Sleep under mosquito nets/Use mosquito repellent coils/Install of mosquito screens/Install of mosquito screens/Use fan to repel mosquitoes/Use mosquito shock machine / mosquito bat	Totally agree	Agree	Agree	Agree	Agree	Disagree	Disagree	Agree	Agree	Always	Occasionally	Not answer	Occasionally	Always	Always	Always	Always	Never did	Never did	Occasionally
0282	Yes	Television	Severe	Aedes spp.	Stagnant water	Not answer	Day	No	No	Not answer	Not answer	Not answer	Not answer	Not answer	Not answer	Not answer	Not answer	Not answer	Not answer	Not answer	Not answer	Not answer	Not answer	Not answer	Not answer	Not answer	Not answer	Change water in the water container weekly/Put larvicides/chemicals in waterlogged containers	Sleep under mosquito nets/Use mosquito repellent coils/Use mosquito shock machine / mosquito bat/Use mosquito shock machine / mosquito bat	Totally agree	Totally agree	Totally agree	Totally agree	Totally agree	Totally agree	Totally agree	Totally agree	Totally agree	Never did	Never did	Never did	Always	Always	Not answer	Never did	Never did	Occasionally	Occasionally	Always
0283	Yes	Radio	Severe	Aedes spp.	Stagnant water	By mosquito bites	Day	No	No	Not answer	Not answer	Not answer	Not answer	Not answer	Not answer	Not answer	Not answer	Not answer	Not answer	Not answer	Not answer	Not answer	Not answer	Not answer	Not answer	Not answer	Not answer	Not answer	Not answer	Not answer	Not answer	Not answer	Not answer	Not answer	Not answer	Not answer	Not answer	Not answer	Never did	Never did	Never did	Never did	Never did	Never did	Never did	Never did	Never did	Never did	Never did
0284	Yes	Radio	Not answer	Aedes spp.	Stagnant water	By mosquito bites	Day	No	No	Not answer	Not answer	Not answer	Not answer	Not answer	Not answer	Not answer	Not answer	Not answer	Not answer	Not answer	Not answer	Not answer	Not answer	Not answer	Not answer	Not answer	Not answer	Change water in the water container weekly/Put larvicides/chemicals in waterlogged containers	Sleep under mosquito nets/Use fan to repel mosquitoes	Totally agree	Totally agree	Totally agree	Agree	Agree	Uncertain	Uncertain	Uncertain	Uncertain	Never did	Never did	Never did	Always	Occasionally	Never did	Never did	Never did	Occasionally	Always	Always
0285	Yes	Television	Severe	Aedes spp.	Stagnant water	Not answer	Day	No	No	Not answer	Not answer	Not answer	Not answer	Not answer	Not answer	Not answer	Not answer	Not answer	Not answer	Not answer	Not answer	Not answer	Not answer	Not answer	Not answer	Not answer	Not answer	Change water in the water container weekly	Use mosquito repellent coils/Use fan to repel mosquitoes	Totally agree	Totally agree	Totally agree	Totally agree	Totally agree	Uncertain	Uncertain	Uncertain	Uncertain	Never did	Never did	Never did	Always	Always	Never did	Never did	Never did	Never did	Always	Always
0286	Yes	Television	Severe	All mosquitoes	Stagnant water	Not answer	Day/Night	No	No	Yes	Television	Severe	Aedes spp.	Stagnant water	By mosquito bites	Day	No	No	Yes	Television	Not severe	Aedes spp.	Stagnant water	By mosquito bites	Day	No	No	Change water in the water container weekly/Waterlogging container disposal/ garbage disposal/Put larvicides/chemicals in waterlogged containers	Sleep under mosquito nets/Use mosquito repellent coils	Totally agree	Totally agree	Totally agree	Totally agree	Totally agree	Totally agree	Totally agree	Totally agree	Totally agree	Occasionally	Never did	Never did	Always	Always	Always	Never did	Never did	Never did	Always	Always
0287	Yes	Radio	Severe	Aedes spp.	Stagnant water	By mosquito bites	Day	No	No	No	Not answer	Not answer	Not answer	Not answer	Not answer	Not answer	Not answer	Not answer	No	Not answer	Not answer	Not answer	Not answer	Not answer	Not answer	Not answer	Not answer	Do nothing	Do nothing	Totally agree	Totally agree	Totally agree	Totally agree	Totally agree	Uncertain	Uncertain	Uncertain	Uncertain	Never did	Never did	Never did	Occasionally	Always	Never did	Never did	Never did	Occasionally	Occasionally	Occasionally
0288	Yes	Radio	Severe	Aedes spp.	Stagnant water	By mosquito bites	Day	No	No	No	Not answer	Severe	Not answer	Not answer	Not answer	Not answer	No	Yes	No	Not answer	Severe	Not answer	Not answer	Not answer	Not answer	No	No	Change water in the water container weekly	Install of mosquito screens	Agree	Uncertain	Uncertain	Agree	Totally agree	Uncertain	Disagree	Agree	Uncertain	Never did	Never did	Never did	Always	Not eligible	Never did	Never did	Never did	Not eligible	Not eligible	Never did
0289	Yes	Radio	Severe	Aedes spp.	Stagnant water	By mosquito bites	Day	No	No	Not answer	Not answer	Not answer	Not answer	Not answer	Not answer	Not answer	No	No	No	Not answer	Not answer	Not answer	Not answer	Not answer	Not answer	No	No	Change water in the water container weekly	Install of mosquito screens/Use fan to repel mosquitoes/Others/Other	Totally agree	Totally agree	Uncertain	Agree	Totally agree	Uncertain	Uncertain	Totally agree	Uncertain	Never did	Not answer	Not answer	Always	Not eligible	Never did	Occasionally	Never did	Not eligible	Not eligible	Not eligible
0290	Yes	Radio	Severe	Aedes spp.	Stagnant water	By mosquito bites	Day	No	No	No	Television	Not answer	Not answer	Not answer	Not answer	Not answer	Not answer	Not answer	No	Television	Not answer	Not answer	Not answer	By other animals	Not answer	Not answer	Not answer	Put lids on all water containers/Change water in the water container weekly/Change water in the water container weekly	Sleep under mosquito nets/Use mosquito repellent coils/Use fan to repel mosquitoes/Use fan to repel mosquitoes/	Agree	Totally agree	Uncertain	Totally agree	Totally agree	Uncertain	Uncertain	Totally agree	Agree	Occasionally	Never did	Never did	Always	Always	Occasionally	Never did	Never did	Never did	Occasionally	Always
0291	Yes	Radio	Severe	Aedes spp.	Stagnant water	By mosquito bites	Day	No	No	No	Not answer	Severe	Not answer	Not answer	Not answer	Not answer	No	No	No	Not answer	Severe	Not answer	Not answer	Not answer	Not answer	No	No	Change water in the water container weekly	Install of mosquito screens	Agree	Uncertain	Uncertain	Agree	Totally agree	Uncertain	Disagree	Agree	Uncertain	Never did	Never did	Never did	Always	Not eligible	Never did	Never did	Never did	Never did	Not eligible	Never did
0292	Not answer	Neighbor	Not answer	Aedes spp.	Stagnant water	By mosquito bites	Day/Night	No	No	No	Not answer	Not answer	Not answer	Not answer	Not answer	Not answer	Not answer	Not answer	No	Not answer	Not answer	Not answer	Not answer	Not answer	Not answer	Not answer	Not answer	Waterlogging container disposal/ garbage disposal	Install of mosquito screens/Use fan to repel mosquitoes	Agree	Agree	Agree	Agree	Totally agree	Disagree	Totally agree	Totally agree	Totally agree	Never did	Never did	Never did	Never did	Never did	Never did	Occasionally	Never did	Never did	Always	Always
0293	Yes	Television	Severe	Aedes spp.	Stagnant water	By mosquito bites	Day	No	No	Yes	Workplace/school	Severe	Aedes spp.	Stagnant water	By mosquito bites	Day	No	Yes	Yes	Workplace/school	Severe	Aedes spp.	Stagnant water	By mosquito bites	Day	No	Yes	Put lids on all water containers/Waterlogging container disposal/ garbage disposal/Brush and scrub inside water containers	Use mosquito repellent coils/Install of mosquito screens/Use fan to repel mosquitoes/Use fan to repel mosquitoes/Use mosquito shock machine / mosquito bat	Totally agree	Totally agree	Agree	Totally agree	Totally agree	Disagree	Agree	Totally agree	Totally agree	Always	Always	Never did	Always	Always	Always	Always	Never did	Never did	Never did	Always
0294	Yes	Television	Severe	Aedes spp.	Stagnant water	By mosquito bites	Day	No	No	No	Not answer	Not answer	Not answer	Not answer	Not answer	Not answer	No	Not answer	No	Not answer	Not answer	Not answer	Not answer	Not answer	Not answer	No	Not answer	Put lids on all water containers/Brush and scrub inside water containers	Use mosquito repellent coils/Install of mosquito screens/Use fan to repel mosquitoes/Use mosquito shock machine / mosquito bat	Totally agree	Agree	Agree	Agree	Totally agree	Disagree	Uncertain	Agree	Agree	Occasionally	Occasionally	Never did	Occasionally	Never did	Never did	Occasionally	Never did	Never did	Never did	Occasionally
0295	No	Television	Not answer	Aedes spp.	Stagnant water	By mosquito bites	Day/Night	No	No	Yes	Television	Severe	Aedes spp.	Stagnant water	By mosquito bites	Day	No	Yes	Yes	Television	Severe	Aedes spp.	Stagnant water	By mosquito bites	Day	No	Yes	Waterlogging container disposal/ garbage disposal/Brush and scrub inside water containers	Use mosquito repellent coils/Install of mosquito screens/Use fan to repel mosquitoes	Totally agree	Totally agree	Totally agree	Totally agree	Totally agree	Disagree	Agree	Agree	Agree	Always	Always	Always	Always	Occasionally	Never did	Always	Never did	Never did	Never did	Occasionally
0296	Yes	Health officers/health volunteers	Severe	Aedes spp.	Stagnant water	By mosquito bites	Day	Yes	Yes	Not answer	Not answer	Not answer	Not answer	Not answer	Not answer	Not answer	Not answer	Not answer	Not answer	Not answer	Not answer	Not answer	Not answer	Not answer	Not answer	Not answer	Not answer	Do nothing	Use mosquito repellent coils	Uncertain	Uncertain	Uncertain	Uncertain	Uncertain	Uncertain	Uncertain	Uncertain	Uncertain	Always	Occasionally	Occasionally	Always	Always	Occasionally	Never did	Never did	Never did	Always	Always
0297	Yes	Television	Severe	Aedes spp.	Stagnant water	Not answer	Day	No	No	Not answer	Not answer	Not answer	Not answer	Not answer	Not answer	Not answer	Not answer	Not answer	Not answer	Not answer	Not answer	Not answer	Not answer	Not answer	Not answer	Not answer	Not answer	Not answer	Not answer	Not answer	Not answer	Not answer	Not answer	Not answer	Not answer	Not answer	Not answer	Not answer	Not answer	Not answer	Not answer	Not answer	Not answer	Not answer	Not answer	Not answer	Not answer	Not answer	Not answer
0298	Yes	Television	Severe	Aedes spp.	Stagnant water	By mosquito bites	Day	No	No	No	Not answer	Not answer	Not answer	Not answer	Not answer	Not answer	No	Not answer	No	Not answer	Not severe	Not answer	Not answer	Not answer	Not answer	No	Not answer	Do nothing	Install of mosquito screens/Use fan to repel mosquitoes/Apply mosquito repellent lotion	Agree	Agree	Agree	Agree	Agree	Disagree	Agree	Agree	Totally agree	Never did	Never did	Never did	Never did	Never did	Never did	Never did	Never did	Never did	Never did	Always
0299	Yes	Radio	Not answer	Aedes spp.	Stagnant water	By mosquito bites	Day	No	No	Yes	Radio	Severe	Aedes spp.	Stagnant water	By mosquito bites	Day	No	Yes	Yes	Radio	Severe	Aedes spp.	Stagnant water	By mosquito bites	Day	No	Yes	Put lids on all water containers/Waterlogging container disposal/ garbage disposal/Put larvicides/chemicals in waterlogged containers	Sleep under mosquito nets/Use mosquito repellent coils/Install of mosquito screens/Install of mosquito screens/Apply mosquito repellent lotion/	Agree	Totally agree	Agree	Agree	Totally agree	Disagree	Totally agree	Totally agree	Totally agree	Always	Always	Occasionally	Occasionally	Occasionally	Occasionally	Occasionally	Occasionally	Never did	Occasionally	Never did
0300	Yes	Television	Severe	Aedes spp.	Stagnant water	Not answer	Day	No	No	No	Not answer	Severe	Aedes spp.	Not answer	Not answer	Day	No	No	Not answer	Not answer	Severe	Aedes spp.	Not answer	Not answer	Not answer	No	Not answer	Waterlogging container disposal/ garbage disposal	Use fan and mosquito repellent	Agree	Agree	Uncertain	Agree	Uncertain	Disagree	Uncertain	Agree	Totally agree	Occasionally	Always	Always	Always	Always	Never did	Never did	Never did	Not eligible	Not answer	Not eligible
0301	Yes	Television	Severe	All mosquitoes	Stagnant water	Not answer	Day/Night	No	No	Yes	Health officer/health volunteers	Severe	Aedes spp.	Stagnant water	By mosquito bites	Day	No	No	Yes	Health officer/health volunteers	Severe	Aedes spp.	Stagnant water	By mosquito bites	Day	No	No	Put lids on all water containers/Change water in the water container weekly/Waterlogging container disposal/ garbage disposal/Scoop mosquito larvae out of waterlogged containers	Sleep under mosquito nets/Install of mosquito screens/Use fan to repel mosquitoes/Apply mosquito repellent lotion/Wear long-sleeved shirts and long pants	Totally agree	Totally agree	Totally agree	Totally agree	Totally agree	Strongly disagree	Totally agree	Totally agree	Totally agree	Always	Always	Never did	Always	Occasionally	Occasionally	Occasionally	Never did	Never did	Always	Occasionally
0302	No	Television	Severe	Aedes spp.	Stagnant water	By mosquito bites	Day	Yes	Yes	No	Not answer	Not answer	Not answer	Not answer	Not answer	Not answer	Not answer	Not answer	No	Not answer	Not answer	Not answer	Not answer	Not answer	Not answer	Not answer	Not answer	Change water in the water container weekly/Put larvicides/chemicals in waterlogged containers	Sleep under mosquito nets/Use mosquito repellent coils/Use fan to repel mosquitoes/Use fan to repel mosquitoes	Totally agree	Totally agree	Agree	Agree	Agree	Uncertain	Uncertain	Uncertain	Uncertain	Never did	Never did	Never did	Always	Always	Never did	Never did	Never did	Never did	Always	Always
0303	No	Television	Severe	Aedes spp.	Stagnant water	Not answer	Day	No	No	Yes	Television	Severe	All mosquitoes	Stagnant water	Not answer	Day/Night	No	No	Yes	Television	Severe	All mosquitoes	Stagnant water	Not answer	Day/Night	No	No	Put lids on all water containers/Waterlogging container disposal/ garbage disposal	Apply mosquito repellent lotion	Totally agree	Totally agree	Totally agree	Totally agree	Disagree	Disagree	Strongly disagree	Agree	Uncertain	Occasionally	Always	Always	Always	Always	Always	Always	Never did	Never did	Never did	Occasionally
0304	No	Health officers/health volunteers	Severe	Aedes spp.	Stagnant water	By mosquito bites	Day	No	No	Yes	Health officer/health volunteers	Severe	Aedes spp.	Stagnant water	By mosquito bites	Day	No	No	Yes	Health officer/health volunteers	Severe	Aedes spp.	Stagnant water	By mosquito bites	Day	No	No	Put lids on all water containers/Change water in the water container weekly/Waterlogging container disposal/ garbage disposal/Scoop mosquito larvae out of waterlogged containers	Sleep under mosquito nets/Install of mosquito screens/Use fan to repel mosquitoes/Apply mosquito repellent lotion/Wear long-sleeved shirts and long pants	Totally agree	Totally agree	Totally agree	Totally agree	Totally agree	Strongly disagree	Totally agree	Totally agree	Totally agree	Always	Always	Never did	Always	Occasionally	Occasionally	Occasionally	Never did	Never did	Always	Occasionally
0305	Yes	Television	Severe	Aedes spp.	Stagnant water	By mosquito bites	Day	No	No	Yes	Health officer/health volunteers	Severe	Aedes spp.	Stagnant water	By mosquito bites	Day	No	No	Yes	Health officer/health volunteers	Severe	Aedes spp.	Stagnant water	By mosquito bites	Day	No	No	Put lids on all water containers/Change water in the water container weekly/Waterlogging container disposal/ garbage disposal/Scoop mosquito larvae out of waterlogged containers	Sleep under mosquito nets/Install of mosquito screens/Use fan to repel mosquitoes/Apply mosquito repellent lotion/Wear long-sleeved shirts and long pants	Totally agree	Totally agree	Totally agree	Totally agree	Totally agree	Strongly disagree	Totally agree	Totally agree	Totally agree	Always	Always	Never did	Always	Occasionally	Occasionally	Occasionally	Never did	Never did	Always	Occasionally
0306	Yes	Television	Not answer	Aedes spp.	Stagnant water	By mosquito bites	Day	No	No	Not answer	Health officer/health volunteers	Severe	Aedes spp.	Stagnant water	By mosquito bites	Day	No	No	Not answer	Health officer/health volunteers	Severe	Aedes spp.	Stagnant water	By mosquito bites	Day	No	No	Put lids on all water containers	Sleep under mosquito nets/Install of mosquito screens/Use fan to repel mosquitoes/Apply mosquito repellent lotion/Wear long-sleeved shirts and long pants	Totally agree	Totally agree	Totally agree	Totally agree	Totally agree	Strongly disagree	Totally agree	Totally agree	Totally agree	Always	Always	Never did	Always	Always	Always	Always	Never did	Never did	Always	Occasionally
0307	No	Online media	Not answer	Not answer	Stagnant water	By mosquito bites	Day	No	No	Not answer	Not answer	Not answer	Aedes spp.	Stagnant water	By mosquito bites	Day	No	No	Not answer	Not answer	Not answer	Aedes spp.	Stagnant water	By mosquito bites	Day	No	No	Put lids on all water containers	Sleep under mosquito nets/Use fan to repel mosquitoes	Agree	Agree	Uncertain	Agree	Agree	Uncertain	Uncertain	Agree	Agree	Occasionally	Occasionally	Occasionally	Occasionally	Occasionally	Occasionally	Occasionally	Never did	Never did	Occasionally	Occasionally
0308	Yes	Radio	Severe	Aedes spp.	Stagnant water	By mosquito bites	Day/Night	No	No	No	Television	Not answer	Not answer	Not answer	Not answer	Not answer	No	No	No	Television	Not answer	Not answer	Not answer	Not answer	Not answer	No	No	Put larvicides/chemicals in waterlogged containers	Sleep under mosquito nets	Agree	Agree	Agree	Agree	Agree	Disagree	Uncertain	Totally agree	Agree	Occasionally	Not answer	Occasionally	Not answer	Not answer	Not answer	Not answer	Not answer	Not answer	Always	Not answer
0309	Yes	Radio	Severe	Aedes spp.	Stagnant water	By mosquito bites	Day	No	No	Yes	Television	Severe	Aedes spp.	Not answer	Not answer	Day	No	No	Yes	Television	Severe	Aedes spp.	Not answer	Not answer	Not answer	No	Not answer	Waterlogging container disposal/ garbage disposal	Use fan and mosquito repellent	Agree	Agree	Uncertain	Agree	Uncertain	Disagree	Uncertain	Agree	Totally agree	Occasionally	Always	Always	Always	Always	Never did	Never did	Never did	Not eligible	Not answer	Not eligible
0310	Yes	Health officers/health volunteers	Severe	All mosquitoes	Stagnant water	By mosquito bites	Day	No	No	Yes	Radio	Not answer	Aedes spp.	Water containers	By mosquito bites	Day	No	No	Not answer	Radio	Not answer	Aedes spp.	Stagnant water	By mosquito bites	Day	No	No	Put lids on all water containers/Waterlogging container disposal/ garbage disposal/Put larvicides/chemicals in waterlogged containers	Sleep under mosquito nets/Use fan to repel mosquitoes	Totally agree	Totally agree	Totally agree	Totally agree	Uncertain	Strongly disagree	Disagree	Totally agree	Totally agree	Always	Always	Not eligible	Not eligible	Not eligible	Not eligible	Always	Always	Always	Never did	Never did
0311	No	Television	Not answer	Aedes spp.	Stagnant water	By mosquito bites	Day/Night	No	No	Yes	Television	Severe	All mosquitoes	Stagnant water	Not answer	Day/Night	No	No	Yes	Television	Severe	All mosquitoes	Stagnant water	Not answer	Day/Night	No	No	Put lids on all water containers/Waterlogging container disposal/ garbage disposal	Apply mosquito repellent lotion	Totally agree	Totally agree	Totally agree	Totally agree	Disagree	Disagree	Strongly disagree	Agree	Uncertain	Occasionally	Always	Always	Always	Always	Always	Always	Never did	Never did	Never did	Occasionally
0312	Yes	Television	Severe	Aedes spp.	Stagnant water	By mosquito bites	Day	No	Yes	Yes	Health officer/health volunteers	Not severe	Aedes spp.	Stagnant water	By mosquito bites	Not answer	Not answer	Not answer	Not answer	Not answer	Not answer	Not answer	Not answer	Not answer	Not answer	Not answer	Not answer	Do nothing	Use mosquito repellent coils	Totally agree	Totally agree	Totally agree	Uncertain	Totally agree	Uncertain	Uncertain	Agree	Uncertain	Never did	Never did	Never did	Always	Always	Never did	Never did	Never did	Occasionally	Occasionally	Always
0313	Yes	Television	Severe	Aedes spp.	Stagnant water	By mosquito bites	Day	No	Yes	Not answer	Not answer	Not answer	Not answer	Not answer	Not answer	Not answer	Not answer	Not answer	Not answer	Not answer	Not answer	Not answer	Not answer	Not answer	Not answer	Not answer	Not answer	Change water in the water container weekly	Use mosquito repellent coils/Use fan to repel mosquitoes	Agree	Agree	Uncertain	Uncertain	Agree	Uncertain	Uncertain	Uncertain	Uncertain	Never did	Occasionally	Never did	Occasionally	Always	Occasionally	Not answer	Never did	Never did	Occasionally	Occasionally
0314	Yes	Television	Severe	Aedes spp.	Stagnant water	By mosquito bites	Day	No	Not answer	No	Not answer	Not answer	Not answer	Not answer	Not answer	Not answer	Not answer	Not answer	No	Not answer	Not answer	Not answer	Not answer	Not answer	Not answer	Not answer	Not answer	Change water in the water container weekly/Put larvicides/chemicals in waterlogged containers	Sleep under mosquito nets/Use mosquito repellent coils/Use fan to repel mosquitoes/Use fan to repel mosquitoes	Totally agree	Totally agree	Totally agree	Totally agree	Totally agree	Totally agree	Totally agree	Totally agree	Totally agree	Occasionally	Occasionally	Occasionally	Occasionally	Occasionally	Occasionally	Never did	Never did	Never did	Occasionally	Occasionally
0315	Yes	Television	Not answer	Aedes spp.	Stagnant water	By mosquito bites	Day	No	Not answer	Yes	Health officer/health volunteers	Not severe	Aedes spp.	Stagnant water	By mosquito bites	Day	No	No	No	Not answer	Not answer	Not answer	Not answer	Not answer	Not answer	Not answer	Not answer	Change water in the water container weekly	Use mosquito repellent coils/Use fan to repel mosquitoes	Totally agree	Totally agree	Totally agree	Totally agree	Totally agree	Totally agree	Totally agree	Totally agree	Totally agree	Never did	Never did	Never did	Occasionally	Occasionally	Never did	Never did	Never did	Never did	Occasionally	Occasionally
0316	Yes	Television	Severe	Aedes spp.	Stagnant water	By mosquito bites	Day	No	Not answer	No	Not answer	Not answer	Not answer	Not answer	Not answer	Not answer	Not answer	Not answer	No	Not answer	Not answer	Not answer	Not answer	Not answer	Not answer	Not answer	Not answer	Change water in the water container weekly	Use mosquito repellent coils/Use fan to repel mosquitoes	Totally agree	Totally agree	Totally agree	Totally agree	Totally agree	Agree	Agree	Agree	Agree	Always	Never did	Never did	Always	Always	Never did	Never did	Never did	Never did	Always	Always
0317	Yes	Radio	Severe	Aedes spp.	Stagnant water	By mosquito bites	Day	No	No	No	Television	Severe	Aedes spp.	Stagnant water	By mosquito bites	Day	No	Yes	No	Television	Severe	Aedes spp.	Stagnant water	By mosquito bites	Day	No	Yes	Put lids on all water containers/Waterlogging container disposal/ garbage disposal/Put larvicides/chemicals in waterlogged containers	Sleep under mosquito nets/Use mosquito repellent coils/Install of mosquito screens/Apply mosquito repellent lotion	Agree	Totally agree	Agree	Agree	Totally agree	Disagree	Totally agree	Totally agree	Totally agree	Always	Always	Occasionally	Occasionally	Occasionally	Occasionally	Occasionally	Occasionally	Never did	Occasionally	Never did
0318	Yes	Radio	Severe	Aedes spp.	Stagnant water	By mosquito bites	Day	No	No	No	Television	Severe	Aedes spp.	Not answer	Not answer	Day	No	No	No	Television	Severe	Aedes spp.	Not answer	Not answer	Not answer	No	Not answer	Waterlogging container disposal/ garbage disposal	Use fan and mosquito repellent	Agree	Agree	Uncertain	Agree	Uncertain	Disagree	Uncertain	Agree	Totally agree	Occasionally	Always	Always	Always	Always	Never did	Never did	Never did	Not eligible	Not answer	Not eligible
0319	Yes	Online media	Severe	Aedes spp.	Stagnant water	By mosquito bites	Night	No	Yes	Not answer	Online media	Not answer	Not answer	Not answer	Not answer	Not answer	Not answer	Not answer	Not answer	Not answer	Not answer	Not answer	Not answer	Not answer	Not answer	Not answer	Not answer	Do nothing	Sleep under mosquito nets/Use mosquito repellent coils	Totally agree	Totally agree	Totally agree	Totally agree	Totally agree	Totally agree	Totally agree	Totally agree	Totally agree	Never did	Never did	Never did	Never did	Never did	Never did	Never did	Never did	Never did	Never did	Never did
0320	Yes	Online media	Severe	Aedes spp.	Stagnant water	By mosquito bites	Night	No	Yes	No	Health officer/health volunteers	Severe	Aedes spp.	Stagnant water	By mosquito bites	Day	No	No	No	Health officer/health volunteers	Severe	Aedes spp.	Stagnant water	By mosquito bites	Day	No	No	Change water in the water container weekly	Sleep under mosquito nets/Use mosquito repellent coils	Agree	Agree	Agree	Agree	Totally agree	Uncertain	Agree	Agree	Agree	Occasionally	Occasionally	Occasionally	Occasionally	Occasionally	Never did	Occasionally	Occasionally	Never did	Occasionally	Occasionally
0321	Yes	Online media	Mild	Aedes spp.	Stagnant water	By other animals	Day	No	Yes	No	Not answer	Not answer	Not answer	Not answer	Not answer	Not answer	No	No	No	Not answer	Not answer	Not answer	Not answer	Not answer	Not answer	No	No	Change water in the water container weekly	Install of mosquito screens/Use fan to repel mosquitoes	Totally agree	Totally agree	Uncertain	Agree	Totally agree	Uncertain	Uncertain	Totally agree	Uncertain	Never did	Not answer	Not answer	Always	Not eligible	Never did	Occasionally	Never did	Never did	Never did	Never did
0322	Yes	Television	Severe	Aedes spp.	Stagnant water	By mosquito bites	Day/Night	No	Yes	Yes	Neighbor	Severe	Aedes spp.	Stagnant water	By mosquito bites	Day	No	Yes	No	Not answer	Not answer	Aedes spp.	Stagnant water	Not answer	Not answer	No	No	Put lids on all water containers/Waterlogging container disposal/ garbage disposal	Sleep under mosquito nets/Use mosquito repellent coils/Use fan to repel mosquitoes/Use fan to repel mosquitoes/Apply mosquito repellent lotion	Agree	Agree	Uncertain	Agree	Agree	Disagree	Uncertain	Totally agree	Totally agree	Occasionally	Never did	Never did	Occasionally	Always	Not eligible	Not eligible	Not eligible	Never did	Always	Never did
0323	Yes	Health officers/health volunteers	Severe	All mosquitoes	Stagnant water	By touching each other	Night	Not answer	Yes	Yes	Health officer/health volunteers	Severe	Aedes spp.	Not answer	Not answer	Not answer	No	No	Yes	Health officer/health volunteers	Severe	Aedes spp.	Not answer	Not answer	Not answer	No	No	Change water in the water container weekly	Use mosquito repellent coils/Install of mosquito screens/Others	Agree	Uncertain	Uncertain	Agree	Totally agree	Uncertain	Disagree	Agree	Uncertain	Never did	Never did	Never did	Always	Not eligible	Never did	Never did	Never did	Not eligible	Not eligible	Never did
0324	Yes	Television	Severe	Aedes spp.	Garbage disposal area	By mosquito bites	Day	No	Yes	Not answer	Not answer	Not answer	Not answer	Not answer	Not answer	Not answer	No	Not answer	Not answer	Not answer	Not answer	Not answer	Not answer	Not answer	Not answer	No	Not answer	Waterlogging container disposal/ garbage disposal	Use mosquito repellent coils	Agree	Agree	Agree	Disagree	Totally agree	Disagree	Agree	Uncertain	Disagree	Always	Always	Never did	Always	Always	Occasionally	Occasionally	Never did	Never did	Always	Occasionally
0325	Yes	Health officers/health volunteers	Not answer	Aedes spp.	Flowing tides	By touching each other	Night	No	No	No	Health officer/health volunteers	Severe	Aedes spp.	Stagnant water	By mosquito bites	Day	No	No	No	Health officer/health volunteers	Severe	Aedes spp.	Stagnant water	By mosquito bites	Day	No	No	Put lids on all water containers/Change water in the water container weekly/Waterlogging container disposal/ garbage disposal/Scoop mosquito larvae out of waterlogged containers	Sleep under mosquito nets/Install of mosquito screens/Use fan to repel mosquitoes/Apply mosquito repellent lotion/Wear long-sleeved shirts and long pants	Totally agree	Totally agree	Totally agree	Totally agree	Totally agree	Strongly disagree	Totally agree	Totally agree	Totally agree	Always	Always	Never did	Always	Occasionally	Occasionally	Occasionally	Never did	Never did	Always	Occasionally
0326	Yes	Health officers/health volunteers	Not answer	Aedes spp.	Water containers	By mosquito bites	Day	No	Not answer	Yes	Health officer/health volunteers	Not answer	Aedes spp.	Water containers	By mosquito bites	Day	Not answer	Not answer	Yes	Health officer/health volunteers	Not answer	Aedes spp.	Water containers	By mosquito bites	Day	Not answer	Not answer	Not answer	Not answer	Not answer	Not answer	Not answer	Not answer	Not answer	Not answer	Not answer	Not answer	Not answer	Never did	Never did	Never did	Never did	Never did	Never did	Never did	Never did	Never did	Never did	Never did
0327	Yes	Radio	Severe	Aedes spp.	Water containers	By mosquito bites	Day/Night	Not answer	No	Yes	Television	Not answer	Aedes spp.	Stagnant water	By mosquito bites	Day	No	No	Yes	Television	Not answer	Not answer	Stagnant water	By mosquito bites	Day	No	No	Put lids on all water containers/Change water in the water container weekly/Waterlogging container disposal/ garbage disposal/Scoop mosquito larvae out of waterlogged containers	Sleep under mosquito nets/Install of mosquito screens/Use fan to repel mosquitoes/Apply mosquito repellent lotion/Wear long-sleeved shirts and long pants	Totally agree	Totally agree	Totally agree	Totally agree	Totally agree	Strongly disagree	Totally agree	Totally agree	Totally agree	Always	Always	Never did	Always	Occasionally	Occasionally	Occasionally	Never did	Never did	Always	Occasionally
0328	Yes	Television	Severe	Aedes spp.	Water containers	Not answer	Day/Night	Yes	Yes	Yes	Health officer/health volunteers	Not answer	Aedes spp.	Water containers	By mosquito bites	Day	Not answer	Not answer	Yes	Health officer/health volunteers	Not answer	Aedes spp.	Water containers	By mosquito bites	Day	Not answer	Not answer	Not answer	Not answer	Uncertain	Uncertain	Uncertain	Uncertain	Uncertain	Uncertain	Uncertain	Uncertain	Uncertain	Never did	Never did	Never did	Never did	Never did	Never did	Never did	Never did	Never did	Never did	Never did
0329	Yes	Television	Severe	Aedes spp.	Water containers	Not answer	Day/Night	Yes	Yes	No	Health officer/health volunteers	Not answer	Not answer	Not answer	By other animals	Not answer	Not answer	Not answer	No	Health officer/health volunteers	Not answer	Not answer	Not answer	By other animals	Not answer	Not answer	Not answer	Put lids on all water containers	Sleep under mosquito nets	Not answer	Not answer	Not answer	Not answer	Not answer	Not answer	Not answer	Not answer	Not answer	Occasionally	Occasionally	Occasionally	Occasionally	Occasionally	Occasionally	Occasionally	Occasionally	Occasionally	Occasionally	Occasionally
0330	Yes	Television	Severe	Aedes spp.	Water containers	Not answer	Day/Night	Yes	Yes	No	Health officer/health volunteers	Not answer	Aedes spp.	Water containers	By mosquito bites	Day	No	Yes	No	Health officer/health volunteers	Not answer	Aedes spp.	Water containers	By mosquito bites	Day	No	Yes	Not answer	Not answer	Not answer	Not answer	Not answer	Not answer	Not answer	Not answer	Not answer	Not answer	Not answer	Never did	Never did	Never did	Never did	Never did	Never did	Never did	Never did	Never did	Never did	Never did
0331	Yes	Television	Severe	Aedes spp.	Water containers	By mosquito bites	Day/Night	Not answer	No	No	Television	Not answer	Anopheles spp.	Stagnant water	By mosquito bites	Day	No	No	No	Television	Not answer	Aedes spp.	Stagnant water	By mosquito bites	Day	No	No	Put lids on all water containers/Change water in the water container weekly/Waterlogging container disposal/ garbage disposal/Scoop mosquito larvae out of waterlogged containers	Sleep under mosquito nets/Install of mosquito screens/Use fan to repel mosquitoes/Apply mosquito repellent lotion/Wear long-sleeved shirts and long pants	Totally agree	Totally agree	Totally agree	Totally agree	Totally agree	Strongly disagree	Totally agree	Totally agree	Totally agree	Always	Always	Never did	Always	Occasionally	Occasionally	Occasionally	Never did	Never did	Always	Occasionally
0332	Yes	Television	Severe	Aedes spp.	Water containers	By mosquito bites	Day/Night	No	Yes	No	Health officer/health volunteers	Not answer	Aedes spp.	Water containers	By mosquito bites	Day	No	Not answer	No	Health officer/health volunteers	Not answer	Aedes spp.	Water containers	By mosquito bites	Day	No	Not answer	Not answer	Not answer	Not answer	Not answer	Not answer	Not answer	Not answer	Not answer	Not answer	Not answer	Not answer	Never did	Never did	Never did	Never did	Never did	Never did	Never did	Never did	Never did	Never did	Never did
0333	Yes	Health officers/health volunteers	Not answer	Aedes spp.	Water containers	By mosquito bites	Day	Not answer	Not answer	No	Health officer/health volunteers	Not severe	Aedes spp.	Stagnant water	By mosquito bites	Day	Yes	No	No	Health officer/health volunteers	Not severe	Aedes spp.	Stagnant water	By mosquito bites	Day	Yes	No	Put lids on all water containers	Use mosquito repellent coils	Not answer	Not answer	Not answer	Not answer	Not answer	Not answer	Not answer	Not answer	Not answer	Not eligible	Not eligible	Not eligible	Not eligible	Not eligible	Not eligible	Not eligible	Not eligible	Not eligible	Not eligible	Not eligible
0334	Yes	Health officers/health volunteers	Severe	Aedes spp.	Stagnant water	By mosquito bites	Day	No	No	Not answer	Health officer/health volunteers	Severe	All mosquitoes	Stagnant water	By mosquito bites	Day	No	No	Not answer	Health officer/health volunteers	Not answer	All mosquitoes	Stagnant water	By mosquito bites	Day	No	No	Put lids on all water containers	Sleep under mosquito nets/Use fan to repel mosquitoes	Agree	Agree	Uncertain	Agree	Agree	Uncertain	Uncertain	Agree	Agree	Occasionally	Occasionally	Occasionally	Occasionally	Occasionally	Occasionally	Occasionally	Never did	Never did	Occasionally	Occasionally
0335	Yes	Health officers/health volunteers	Severe	Aedes spp.	Stagnant water	By mosquito bites	Day	No	No	No	Television	Not answer	Not answer	Not answer	Not answer	Not answer	No	No	No	Television	Not answer	Not answer	Not answer	Not answer	Not answer	No	No	Put larvicides/chemicals in waterlogged containers	Sleep under mosquito nets	Agree	Agree	Agree	Agree	Agree	Disagree	Uncertain	Totally agree	Agree	Occasionally	Not answer	Occasionally	Not answer	Not answer	Not answer	Not answer	Not answer	Not answer	Always	Not answer
0336	No	Health officers/health volunteers	Severe	Aedes spp.	Stagnant water	By mosquito bites	Day/Night	Yes	Yes	Yes	Health officer/health volunteers	Severe	Not answer	Not answer	Not answer	Not answer	No	No	Yes	Health officer/health volunteers	Severe	Not answer	Not answer	Not answer	Not answer	No	No	Change water in the water container weekly	Install of mosquito screens/Apply mosquito repellent lotion/Others	Agree	Agree	Agree	Agree	Agree	Agree	Agree	Agree	Agree	Occasionally	Never did	Never did	Always	Not eligible	Occasionally	Occasionally	Never did	Not eligible	Not eligible	Not eligible
0337	Yes	Television	Severe	Aedes spp.	Water containers	By mosquito bites	Day/Night	No	Yes	Yes	Health officer/health volunteers	Not answer	Aedes spp.	Water containers	By mosquito bites	Day	No	Not answer	Yes	Health officer/health volunteers	Not answer	Aedes spp.	Water containers	By mosquito bites	Day	No	Not answer	Not answer	Not answer	Not answer	Not answer	Not answer	Not answer	Not answer	Not answer	Not answer	Not answer	Not answer	Never did	Never did	Never did	Never did	Never did	Never did	Never did	Never did	Never did	Never did	Never did
0338	Yes	Television	Severe	Aedes spp.	Water containers	By mosquito bites	Day/Night	No	Yes	No	Not answer	Not answer	All mosquitoes	Stagnant water	By mosquito bites	Day	No	No	No	Not answer	Not answer	All mosquitoes	Stagnant water	By mosquito bites	Day	No	No	Put lids on all water containers	Sleep under mosquito nets/Use fan to repel mosquitoes/Wear long-sleeved shirts and long pants/Wear long-sleeved shirts and long pants	Totally agree	Totally agree	Uncertain	Agree	Agree	Disagree	Agree	Agree	Agree	Occasionally	Occasionally	Occasionally	Occasionally	Occasionally	Occasionally	Always	Always	Occasionally	Occasionally	Occasionally
0339	Yes	Online media	Mild	Aedes spp.	Stagnant water	By other animals	Day	Yes	Yes	No	Not answer	Not answer	Not answer	Not answer	Not answer	Not answer	Not answer	Not answer	No	Not answer	Not answer	Not answer	Not answer	Not answer	Not answer	Not answer	Not answer	Not answer	Not answer	Totally agree	Totally agree	Totally agree	Totally agree	Agree	Uncertain	Uncertain	Uncertain	Uncertain	Never did	Occasionally	Never did	Always	Always	Occasionally	Never did	Never did	Never did	Never did	Never did
0340	Yes	Television	Severe	Aedes spp.	Water containers	By mosquito bites	Day/Night	No	Yes	No	Not answer	Not answer	Not answer	Not answer	Not answer	Not answer	No	No	No	Not answer	Not answer	Not answer	Not answer	Not answer	Not answer	No	No	Put lids on all water containers/Change water in the water container weekly/Waterlogging container disposal/ garbage disposal/Brush and scrub inside water containers/Release guppy fishes	Sleep under mosquito nets/Use mosquito repellent coils/Install of mosquito screens/Use fan to repel mosquitoes/Use mosquito shock machine / mosquito bat	Agree	Agree	Uncertain	Agree	Agree	Disagree	Agree	Agree	Agree	Occasionally	Occasionally	Occasionally	Always	Always	Occasionally	Occasionally	Occasionally	Never did	Always	Occasionally
0341	Yes	Online media	Not severe	Aedes spp.	Stagnant water	By other animals	Day	No	Yes	Yes	Health officer/health volunteers	Not severe	Aedes spp.	Water containers	By mosquito bites	Day	No	No	Yes	Health officer/health volunteers	Not severe	Aedes spp.	Water containers	By mosquito bites	Day	No	No	Put lids on all water containers/Brush and scrub inside water containers/Put larvicides/chemicals in waterlogged containers	Sleep under mosquito nets/Use mosquito repellent coils/Use fan to repel mosquitoes/Use fan to repel mosquitoes	Agree	Agree	Agree	Agree	Agree	Agree	Agree	Agree	Agree	Never did	Occasionally	Never did	Always	Always	Occasionally	Never did	Never did	Occasionally	Always	Always
0342	Yes	Television	Severe	Aedes spp.	Water containers	By mosquito bites	Day/Night	No	Yes	Yes	Television	Severe	Not answer	Not answer	By mosquito bites	Day/Night	No	No	Yes	Television	Severe	Not answer	Not answer	By mosquito bites	Day/Night	No	No	Waterlogging container disposal/ garbage disposal	Sleep under mosquito nets/Use fan to repel mosquitoes/Apply mosquito repellent lotion	Agree	Agree	Disagree	Agree	Agree	Strongly disagree	Uncertain	Agree	Agree	Occasionally	Occasionally	Never did	Occasionally	Not eligible	Not eligible	Never did	Never did	Never did	Always	Occasionally
0343	No	Online media	Mild	Aedes spp.	Stagnant water	By other animals	Day	No	Yes	No	Not answer	Not answer	Not answer	Not answer	Not answer	Not answer	No	No	Yes	Television	Severe	Anopheles spp.	Stagnant water	Not answer	Night	No	No	Do nothing	Use mosquito repellent coils	Agree	Uncertain	Uncertain	Totally agree	Totally agree	Uncertain	Uncertain	Agree	Agree	Occasionally	Occasionally	Never did	Occasionally	Never did	Never did	Never did	Never did	Never did	Never did	Always
0344	Yes	Health officers/health volunteers	Mild	Aedes spp.	Stagnant water	By mosquito bites	Day	No	No	Yes	Television	Severe	Aedes spp.	Stagnant water	By mosquito bites	Day	No	Yes	No	Not answer	Not answer	Not answer	Not answer	Not answer	Not answer	No	Not answer	Put lids on all water containers	Install of mosquito screens/Others	Agree	Agree	Disagree	Agree	Agree	Strongly disagree	Strongly disagree	Totally agree	Totally agree	Always	Occasionally	Occasionally	Occasionally	Always	Occasionally	Occasionally	Never did	Never did	Always	Occasionally
0345	Yes	Health officers/health volunteers	Not answer	Aedes spp.	Water containers	By mosquito bites	Day	No	Not answer	Yes	Television	Severe	Not answer	Not answer	By mosquito bites	Day/Night	No	No	Yes	Television	Severe	Not answer	Drainage pipe system	By mosquito bites	Not answer	No	No	Waterlogging container disposal/ garbage disposal	Sleep under mosquito nets/Use fan to repel mosquitoes/Apply mosquito repellent lotion/Apply mosquito repellent lotion	Agree	Agree	Disagree	Agree	Agree	Strongly disagree	Uncertain	Agree	Agree	Occasionally	Occasionally	Never did	Occasionally	Not eligible	Not eligible	Never did	Never did	Never did	Always	Occasionally
0346	Yes	Television	Severe	Aedes spp.	Stagnant water	By mosquito bites	Day/Night	No	No	Yes	Television	Not answer	Aedes spp.	Stagnant water	By mosquito bites	Day	No	Not answer	Yes	Television	Not answer	Aedes spp.	Stagnant water	By mosquito bites	Day	No	Not answer	Put lids on all water containers/Change water in the water container weekly/Waterlogging container disposal/ garbage disposal	Sleep under mosquito nets/Install of mosquito screens/Use fan to repel mosquitoes	Totally agree	Agree	Uncertain	Agree	Totally agree	Uncertain	Uncertain	Uncertain	Agree	Occasionally	Occasionally	Never did	Never did	Always	Occasionally	Never did	Never did	Never did	Occasionally	Never did
0347	Yes	Television	Severe	Aedes spp.	Stagnant water	By mosquito bites	Day/Night	No	Yes	No	Not answer	Not answer	Not answer	Not answer	Not answer	Not answer	No	No	No	Not answer	Not answer	Not answer	Not answer	Not answer	Not answer	Not answer	Not answer	Put lids on all water containers/Waterlogging container disposal/ garbage disposal	Use mosquito repellent coils/Install of mosquito screens/Use fan to repel mosquitoes	Totally agree	Totally agree	Agree	Agree	Agree	Disagree	Agree	Agree	Agree	Always	Never did	Never did	Always	Never did	Never did	Always	Never did	Never did	Occasionally	Occasionally
0348	Yes	Television	Severe	Aedes spp.	Water containers	By mosquito bites	Day/Night	No	Yes	Yes	Television	Severe	Not answer	Not answer	By mosquito bites	Day/Night	No	No	Yes	Television	Severe	Not answer	Not answer	By mosquito bites	Day/Night	No	No	Waterlogging container disposal/ garbage disposal	Sleep under mosquito nets/Use fan to repel mosquitoes/Apply mosquito repellent lotion	Agree	Agree	Disagree	Agree	Agree	Agree	Uncertain	Agree	Agree	Occasionally	Occasionally	Never did	Occasionally	Not eligible	Not eligible	Never did	Never did	Never did	Always	Occasionally
0349	Yes	Radio	Severe	Aedes spp.	Stagnant water	By mosquito bites	Day	Yes	Yes	No	Not answer	Not answer	Not answer	Water containers	Not answer	Not answer	No	Not answer	No	Not answer	Not answer	Not answer	Drainage pipe system	Not answer	Not answer	No	Not answer	Do nothing	Use mosquito repellent coils/Install of mosquito screens/Use fan to repel mosquitoes	Totally agree	Totally agree	Agree	Agree	Agree	Disagree	Agree	Agree	Agree	Always	Never did	Never did	Always	Never did	Never did	Always	Never did	Never did	Occasionally	Occasionally
0350	Yes	Television	Mild	Aedes spp.	Stagnant water	Not answer	Day	No	Yes	Not answer	Not answer	Not answer	All mosquitoes	Not answer	Not answer	Not answer	No	No	Not answer	Not answer	Not answer	Not answer	Not answer	Not answer	Not answer	No	No	Waterlogging container disposal/ garbage disposal	Sleep under mosquito nets/Use mosquito repellent coils/Install of mosquito screensUse fan to repel mosquitoes/Use mosquito shock machine / mosquito bat	Totally agree	Totally agree	Strongly disagree	Totally agree	Totally agree	Disagree	Agree	Agree	Agree	Occasionally	Occasionally	Occasionally	Always	Always	Occasionally	Occasionally	Occasionally	Occasionally	Always	Always
0351	Yes	Television	Severe	Aedes spp.	Water containers	By mosquito bites	Day/Night	No	Yes	Not answer	Not answer	Not answer	Not answer	Water containers	By mosquito bites	Day	No	No	Yes	Not answer	Not answer	Not answer	Water containers	By mosquito bites	Day	No	No	Put lids on all water containers/Change water in the water container weekly	Sleep under mosquito nets	Agree	Agree	Not answer	Totally agree	Totally agree	Agree	Totally agree	Totally agree	Totally agree	Occasionally	Not answer	Not answer	Always	Not answer	Always	Always	Never did	Occasionally	Always	Always
0352	Yes	Health officers/health volunteers	Not answer	Aedes spp.	Water containers	By mosquito bites	Day	Not answer	Not answer	Not answer	Not answer	Not answer	Not answer	Not answer	Not answer	Not answer	Not answer	Not answer	Not answer	Not answer	Not answer	Not answer	Not answer	Not answer	Not answer	Not answer	Not answer	Put lids on all water containers/Change water in the water container weekly/Waterlogging container disposal/ garbage disposal/Brush and scrub inside water containers/Release guppy fishes	Sleep under mosquito nets/Use mosquito repellent coils/Install of mosquito screens/Use fan to repel mosquitoes/Use mosquito shock machine / mosquito bat	Totally agree	Totally agree	Totally agree	Totally agree	Agree	Disagree	Agree	Totally agree	Totally agree	Always	Not answer	Not answer	Always	Always	Always	Always	Occasionally	Occasionally	Always	Never did
0353	Yes	Health officers/health volunteers	Mild	Aedes spp.	Stagnant water	By mosquito bites	Day	No	No	Yes	Radio	Severe	Aedes spp.	Stagnant water	Not answer	Day	No	No	Yes	Television	Severe	Aedes spp.	Stagnant water	Not answer	Day	No	No	Put lids on all water containers/Change water in the water container weekly/Waterlogging container disposal/ garbage disposal	Install of mosquito screens/Use fan to repel mosquitoes/Apply mosquito repellent lotion	Agree	Totally agree	Uncertain	Agree	Agree	Disagree	Uncertain	Agree	Totally agree	Occasionally	Always	Never did	Always	Always	Occasionally	Occasionally	Never did	Not eligible	Never did	Occasionally
0354	Yes	Health officers/health volunteers	Not answer	Aedes spp.	Water containers	By mosquito bites	Day	Not answer	Not answer	Yes	Radio	Not answer	Not answer	Not answer	Not answer	Not answer	Not answer	Not answer	No	Not answer	Not answer	Not answer	Not answer	Not answer	Not answer	Not answer	Not answer	Put lids on all water containers/Change water in the water container weekly/Waterlogging container disposal/ garbage disposal/Put larvicides/chemicals in waterlogged containers	Sleep under mosquito nets/Install of mosquito screens/Install of mosquito screens/Use fan to repel mosquitoes/Use mosquito shock machine / mosquito bat	Totally agree	Agree	Disagree	Agree	Disagree	Strongly disagree	Agree	Agree	Totally agree	Never did	Not answer	Not answer	Always	Always	Always	Always	Never did	Occasionally	Occasionally	Never did
0355	Yes	Neighbor	Not answer	Not answer	Not answer.ไม่ตอบ	By other animals	Not answer	Not answer	Not answer	No	Not answer	Not answer	Aedes spp.	Not answer	Not answer	Not answer	No	Not answer	Yes	Television	Severe	Anopheles spp.	Dirty places	By mosquito bites	Day/Night	No	No	Do nothing	Sleep under mosquito nets/Others	Totally agree	Totally agree	Agree	Totally agree	Totally agree	Disagree	Uncertain	Totally agree	Agree	Occasionally	Occasionally	Never did	Always	Not eligible	Not eligible	Not eligible	Not eligible	Never did	Never did	Always
0356	Yes	Health officers/health volunteers	Not answer	Aedes spp.	Water containers	By mosquito bites	Day	No	Yes	No	Health officer/health volunteers	Severe	Aedes spp.	Stagnant water	Not answer	Not answer	No	No	No	Health officer/health volunteers	Severe	Aedes spp.	Stagnant water	Not answer	Not answer	No	No	Waterlogging container disposal/ garbage disposal	Sleep under mosquito nets	Totally agree	Totally agree	Totally agree	Totally agree	Totally agree	Totally agree	Totally agree	Totally agree	Totally agree	Always	Never did	Never did	Always	Always	Always	Always	Always	Always	Always	Not answer
0357	No	Health officers/health volunteers	Not answer	Aedes spp.	Stagnant water	By mosquito bites	Day	No	Yes	Yes	Television	Severe	Aedes spp.	Stagnant water	By mosquito bites	Day	No	Yes	Yes	Television	Severe	Aedes spp.	Stagnant water	By mosquito bites	Day	No	Yes	Waterlogging container disposal/ garbage disposal	Install of mosquito screens/Use fan to repel mosquitoes/Use mosquito shock machine / mosquito bat	Totally agree	Totally agree	Totally agree	Totally agree	Totally agree	Disagree	Agree	Agree	Totally agree	Occasionally	Never did	Never did	Occasionally	Occasionally	Never did	Occasionally	Occasionally	Never did	Never did	Occasionally
0358	Yes	Health officers/health volunteers	Not answer	Aedes spp.	Water containers	By mosquito bites	Day	No	Not answer	No	Health officer/health volunteers	Severe	Aedes spp.	Stagnant water	Not answer	Not answer	No	No	No	Health officer/health volunteers	Severe	Aedes spp.	Stagnant water	Not answer	Not answer	No	No	Waterlogging container disposal/ garbage disposal	Sleep under mosquito nets	Totally agree	Totally agree	Totally agree	Totally agree	Totally agree	Totally agree	Totally agree	Totally agree	Totally agree	Always	Always	Never did	Never did	Always	Always	Always	Always	Always	Always	Always
0359	Yes	Health officers/health volunteers	Mild	Aedes spp.	Stagnant water	By mosquito bites	Day	No	No	No	Not answer	Not answer	Not answer	Not answer	Not answer	Not answer	No	No	Yes	Online media	Severe	All mosquitoes	Stagnant water	Not answer	Night	No	No	Put lids on all water containers	Sleep under mosquito nets	Agree	Totally agree	Totally agree	Totally agree	Agree	Disagree	Uncertain	Totally agree	Totally agree	Never did	Occasionally	Occasionally	Occasionally	Always	Never did	Occasionally	Never did	Never did	Always	Occasionally
0360	Yes	Health officers/health volunteers	Not answer	Aedes spp.	Water containers	By mosquito bites	Day	No	Not answer	Yes	Television	Severe	Aedes spp.	Stagnant water	By mosquito bites	Day/Night	Not answer	Not answer	Yes	Television	Severe	Not answer	Stagnant water	By mosquito bites	Day/Night	Not answer	Not answer	Do nothing	Do nothing	Totally agree	Totally agree	Disagree	Totally agree	Disagree	Disagree	Agree	Agree	Totally agree	Never did	Never did	Never did	Never did	Never did	Never did	Never did	Never did	Never did	Always	Always
0361	Yes	Television	Severe	Aedes spp.	Stagnant water	By mosquito bites	Day	No	No	No	Not answer	Not answer	Not answer	Not answer	Not answer	Not answer	No	No	No	Not answer	Not answer	Not answer	Not answer	Not answer	Not answer	Not answer	No	Put lids on all water containers/Change water in the water container weekly/Waterlogging container disposal/ garbage disposal	Sleep under mosquito nets	Agree	Agree	Agree	Agree	Agree	Agree	Agree	Agree	Agree	Always	Always	Always	Always	Always	Occasionally	Occasionally	Occasionally	Never did	Always	Always
0362	Yes	Health officers/health volunteers	Severe	Aedes spp.	Stagnant water	By mosquito bites	Day	No	No	Not answer	Not answer	Not answer	Not answer	Not answer	Not answer	Not answer	Not answer	Not answer	Not answer	Not answer	Not answer	Not answer	Not answer	Not answer	Not answer	Not answer	Not answer	Put lids on all water containers/Waterlogging container disposal/ garbage disposal/Put larvicides/chemicals in waterlogged containers	Sleep under mosquito nets/Use mosquito repellent coils/Use fan to repel mosquitoes	Totally agree	Agree	Disagree	Agree	Agree	Disagree	Disagree	Agree	Agree	Occasionally	Occasionally	Occasionally	Occasionally	Occasionally	Occasionally	Always	Occasionally	Never did	Occasionally	Always
0363	Yes	Television	Severe	Aedes spp.	Stagnant water	By mosquito bites	Day/Night	No	No	No	Not answer	Not answer	Culex spp.	Not answer	By water	Night	Not answer	Not answer	No	Not answer	Not answer	Culex spp.	Not answer	By water	Evening/dusk	Not answer	Not answer	Waterlogging container disposal/ garbage disposal	Install of mosquito screens	Agree	Agree	Agree	Agree	Agree	Agree	Agree	Agree	Agree	Occasionally	Occasionally	Occasionally	Occasionally	Occasionally	Occasionally	Occasionally	Occasionally	Occasionally	Occasionally	Occasionally
0364	Not answer	Television	Severe	Aedes spp.	Stagnant water	By mosquito bites	Day/Night	No	No	Not answer	Not answer	Not answer	Not answer	Not answer	Not answer	Not answer	Not answer	Not answer	Not answer	Not answer	Not answer	Not answer	Not answer	Not answer	Not answer	Not answer	Not answer	Put lids on all water containers	Install of mosquito screens	Agree	Agree	Agree	Agree	Agree	Agree	Agree	Agree	Agree	Always	Always	Always	Always	Always	Never did	Always	Never did	Never did	Never did	Occasionally
0365	Yes	Television	Severe	Aedes spp.	Stagnant water	By mosquito bites	Day/Night	No	No	No	Health officer/health volunteers	Not answer	Aedes spp.	Flowing tides	By touching each other	Night	No	No	Yes	Health officer/health volunteers	Not answer	Aedes spp.	Flowing tides	By touching each other	Night	No	No	Not answer	Not answer	Uncertain	Uncertain	Uncertain	Uncertain	Uncertain	Uncertain	Uncertain	Uncertain	Uncertain	Never did	Occasionally	Occasionally	Occasionally	Occasionally	Occasionally	Occasionally	Occasionally	Occasionally	Occasionally	Occasionally
0366	Yes	Not answer	Severe	Anopheles spp.	Water containers	By mosquito bites	Day	No	No	Yes	Health officer/health volunteers	Not answer	Aedes spp.	Water containers	By mosquito bites	Day	No	Not answer	Yes	Health officer/health volunteers	Not answer	Aedes spp.	Water containers	By mosquito bites	Day	No	Not answer	Not answer	Not answer	Uncertain	Uncertain	Uncertain	Uncertain	Uncertain	Uncertain	Uncertain	Uncertain	Uncertain	Never did	Never did	Never did	Never did	Never did	Never did	Never did	Never did	Never did	Never did	Never did
0367	Yes	Radio	Severe	Aedes spp.	Stagnant water	By mosquito bites	Day	No	Yes	Yes	Radio	Not answer	Aedes spp.	Water containers	By mosquito bites	Day	No	No	Yes	Radio	Not answer	Aedes spp.	Stagnant water	By mosquito bites	Day	No	No	Put lids on all water containers/Waterlogging container disposal/ garbage disposal/Put larvicides/chemicals in waterlogged containers	Sleep under mosquito nets/Use fan to repel mosquitoes	Totally agree	Totally agree	Totally agree	Totally agree	Uncertain	Strongly disagree	Disagree	Totally agree	Totally agree	Always	Always	Not eligible	Not eligible	Not eligible	Not eligible	Always	Always	Always	Never did	Never did
0368	Not answer	Never	Severe	Aedes spp.	Stagnant water	By mosquito bites	Day	No	Yes	Yes	Television	Severe	Not answer	Dirty places	Not answer	Evening/dusk	No	No	Yes	Television	Not answer	Not answer	Not answer	Not answer	Not answer	No	No	Put larvicides/chemicals in waterlogged containers	Sleep under mosquito nets/Use mosquito repellent coils/Install of mosquito screens/Apply mosquito repellent lotion/	Agree	Agree	Disagree	Totally agree	Totally agree	Disagree	Agree	Totally agree	Agree	Occasionally	Occasionally	Occasionally	Occasionally	Always	Never did	Occasionally	Occasionally	Never did	Always	Always
0369	No	Health officers/health volunteers	Severe	Aedes spp.	Stagnant water	Not answer	Not answer	No	No	No	Not answer	Not answer	Not answer	Not answer	By other animals	Not answer	Not answer	Not answer	No	Not answer	Not answer	Not answer	Not answer	Not answer	Not answer	Not answer	Not answer	Put lids on all water containers	Sleep under mosquito nets	Uncertain	Uncertain	Uncertain	Uncertain	Uncertain	Uncertain	Uncertain	Uncertain	Uncertain	Occasionally	Occasionally	Occasionally	Occasionally	Occasionally	Occasionally	Occasionally	Occasionally	Occasionally	Occasionally	Occasionally
0370	No	Health officers/health volunteers	Severe	Aedes spp.	Stagnant water	Not answer	Not answer	No	No	No	Not answer	Not answer	Not answer	Not answer	Not answer	Not answer	Not answer	Not answer	No	Not answer	Not answer	Not answer	Not answer	Not answer	Not answer	Not answer	Not answer	Put lids on all water containers	Use mosquito repellent coils	Uncertain	Uncertain	Uncertain	Uncertain	Uncertain	Uncertain	Uncertain	Uncertain	Uncertain	Always	Always	Always	Always	Always	Always	Always	Always	Always	Always	Always
0371	Yes	Television	Severe	Aedes spp.	Stagnant water	By mosquito bites	Day/Night	Not answer	Not answer	Yes	Health officer/health volunteers	Severe	Aedes spp.	Stagnant water	By mosquito bites	Day	No	No	Yes	Health officer/health volunteers	Severe	Aedes spp.	Stagnant water	By mosquito bites	Day	No	No	Put lids on all water containers/Change water in the water container weekly/Waterlogging container disposal/ garbage disposal/Scoop mosquito larvae out of waterlogged containers	Sleep under mosquito nets/Install of mosquito screens/Use fan to repel mosquitoes/Apply mosquito repellent lotion/Wear long-sleeved shirts and long pants	Totally agree	Totally agree	Totally agree	Totally agree	Totally agree	Strongly disagree	Totally agree	Totally agree	Totally agree	Always	Always	Never did	Always	Occasionally	Occasionally	Occasionally	Never did	Never did	Always	Occasionally
0372	Yes	Television	Severe	Aedes spp.	Stagnant water	By mosquito bites	Day/Night	Not answer	Not answer	Yes	Health officer/health volunteers	Severe	Aedes spp.	Stagnant water	By mosquito bites	Day	No	No	Yes	Health officer/health volunteers	Severe	Aedes spp.	Stagnant water	By mosquito bites	Day	No	No	Put lids on all water containers/Change water in the water container weekly/Waterlogging container disposal/ garbage disposal/Scoop mosquito larvae out of waterlogged containers	Sleep under mosquito nets/Install of mosquito screens/Use fan to repel mosquitoes/Apply mosquito repellent lotion/Wear long-sleeved shirts and long pants	Totally agree	Totally agree	Totally agree	Totally agree	Totally agree	Strongly disagree	Totally agree	Totally agree	Totally agree	Always	Always	Never did	Always	Occasionally	Occasionally	Occasionally	Never did	Never did	Always	Occasionally
0373	Yes	Television	Severe	Aedes spp.	Stagnant water	By mosquito bites	Night	No	No	No	Television	Not answer	Not answer	Not answer	Not answer	Not answer	Not answer	Not answer	Yes	Television	Not answer	Not answer	Not answer	Not answer	Not answer	Not answer	Not answer	Put lids on all water containers	Use fan and mosquito repellent	Totally agree	Totally agree	Totally agree	Totally agree	Totally agree	Totally agree	Disagree	Totally agree	Uncertain	Always	Always	Always	Always	Always	Never did	Always	Never did	Never did	Occasionally	Never did
0374	No	Health officers/health volunteers	Severe	Aedes spp.	Stagnant water	Not answer	Day	No	No	No	Television	Severe	Not answer	Not answer	Not answer	Not answer	Not answer	No	No	Not answer	Severe	Not answer	Not answer	Not answer	Not answer	Not answer	Not answer	Release guppy fishes	Apply mosquito repellent lotion	Totally agree	Totally agree	Totally agree	Totally agree	Totally agree	Totally agree	Totally agree	Totally agree	Totally agree	Always	Always	Always	Always	Always	Always	Always	Never did	Never did	Occasionally	Never did
0375	Yes	Radio	Severe	Aedes spp.	Stagnant water	By mosquito bites	Day	No	Yes	Not answer	Neighbor	Not answer	Aedes spp.	Stagnant water	By mosquito bites	Day/Night	No	No	No	Neighbor	Not answer	Aedes spp.	Stagnant water	By mosquito bites	Day/Night	No	No	Not answer	Not answer	Agree	Agree	Not answer	Agree	Not answer	Agree	Agree	Agree	Agree	Occasionally	Always	Always	Always	Always	Never did	Always	Occasionally	Never did	Always	Occasionally
0376	Yes	Radio	Severe	Aedes spp.	Stagnant water	By mosquito bites	Day	No	Yes	Not answer	Television	Severe	Aedes spp.	Stagnant water	By mosquito bites	Day	No	No	Not answer	Television	Severe	Aedes spp.	Stagnant water	By mosquito bites	Day	No	No	Put lids on all water containers	Sleep under mosquito nets/Use mosquito repellent coils/Install of mosquito screens/Use fan to repel mosquitoes/Use insecticide-impregnated mosquito nets	Totally agree	Totally agree	Uncertain	Totally agree	Totally agree	Totally agree	Totally agree	Totally agree	Totally agree	Always	Always	Always	Always	Always	Never did	Never did	Never did	Never did	Always	Always
0377	Yes	Television	Severe	Aedes spp.	Water containers	By mosquito bites	Day	Yes	No	No	Not answer	Not answer	Not answer	Not answer	Not answer	Not answer	Not answer	Not answer	Yes	Not answer	Not answer	Not answer	Not answer	Not answer	Not answer	Not answer	Not answer	Put lids on all water containers	Use fan and mosquito repellent	Totally agree	Totally agree	Totally agree	Totally agree	Totally agree	Totally agree	Strongly disagree	Totally agree	Uncertain	Always	Always	Always	Always	Always	Never did	Always	Never did	Never did	Occasionally	Never did
0378	No	Health officers/health volunteers	Severe	Aedes spp.	Stagnant water	Not answer	Day	No	No	Yes	Health officer/health volunteers	Not answer	Aedes spp.	Water containers	By mosquito bites	Day	No	Not answer	Yes	Health officer/health volunteers	Not answer	Aedes spp.	Water containers	By mosquito bites	Day	No	Not answer	Not answer	Not answer	Uncertain	Uncertain	Uncertain	Uncertain	Uncertain	Uncertain	Uncertain	Uncertain	Uncertain	Never did	Never did	Never did	Never did	Never did	Never did	Never did	Never did	Never did	Never did	Never did
0379	Yes	Neighbor	Severe	Aedes spp.	Stagnant water	By mosquito bites	Day	No	No	No	Not answer	Not answer	Not answer	Not answer	Not answer	Not answer	Not answer	Not answer	No	Not answer	Not answer	Not answer	Not answer	Not answer	Not answer	Not answer	Not answer	Waterlogging container disposal/ garbage disposal	Use mosquito repellent coils	Agree	Agree	Uncertain	Agree	Uncertain	Uncertain	Totally agree	Uncertain	Totally agree	Always	Always	Always	Always	Always	Always	Always	Always	Always	Always	Always
0380	No	Television	Severe	Aedes spp.	Stagnant water	By touching each other	Day	No	Yes	No	Television	Not severe	Anopheles spp.	Stagnant water	By mosquito bites	Day	No	Yes	No	Health officer/health volunteers	Not severe	All mosquitoes	Stagnant water	By mosquito bites	Day	No	Yes	Put lids on all water containers/Waterlogging container disposal/ garbage disposal/Put larvicides/chemicals in waterlogged containers	Sleep under mosquito nets/Use mosquito repellent coils/Install of mosquito screens/Apply mosquito repellent lotion/	Agree	Totally agree	Agree	Agree	Totally agree	Disagree	Totally agree	Totally agree	Totally agree	Always	Always	Occasionally	Occasionally	Occasionally	Occasionally	Occasionally	Occasionally	Never did	Occasionally	Never did
0381	Yes	Television	Severe	Aedes spp.	Stagnant water	By mosquito bites	Day	Yes	No	No	Not answer	Not answer	Not answer	Not answer	Not answer	Not answer	Not answer	Not answer	No	Not answer	Not answer	Not answer	Not answer	Not answer	Not answer	Not answer	Not answer	Put lids on all water containers/Waterlogging container disposal/ garbage disposal/Put larvicides/chemicals in waterlogged containers	Sleep under mosquito nets/Use mosquito repellent coils/Use fan to repel mosquitoes	Totally agree	Agree	Disagree	Agree	Agree	Disagree	Disagree	Agree	Agree	Occasionally	Occasionally	Occasionally	Occasionally	Occasionally	Occasionally	Always	Occasionally	Never did	Occasionally	Always
0382	Yes	Television	Mild	Aedes spp.	Stagnant water	By mosquito bites	Day	No	Yes	Not answer	Not answer	Not answer	Not answer	Stagnant water	By mosquito bites	Day	No	No	Not answer	Not answer	Not answer	Not answer	Stagnant water	By mosquito bites	Day	No	No	Put lids on all water containers/Change water in the water container weekly/Waterlogging container disposal/ garbage disposal/Scoop mosquito larvae out of waterlogged containers	Sleep under mosquito nets/Install of mosquito screens/Use fan to repel mosquitoes/Apply mosquito repellent lotion/Wear long-sleeved shirts and long pants	Totally agree	Totally agree	Totally agree	Totally agree	Totally agree	Strongly disagree	Totally agree	Totally agree	Totally agree	Always	Always	Never did	Always	Occasionally	Occasionally	Occasionally	Never did	Never did	Always	Occasionally
0383	Yes	Television	Severe	Aedes spp.	Stagnant water	By touching each other	Day	No	No	No	Radio	Severe	Aedes spp.	Stagnant water	Not answer	Not answer	Not answer	Not answer	No	Radio	Severe	Aedes spp.	Stagnant water	Not answer	Not answer	Not answer	Not answer	Put lids on all water containers	Sleep under mosquito nets	Agree	Agree	Agree	Agree	Agree	Agree	Agree	Agree	Agree	Always	Always	Always	Always	Never did	Occasionally	Always	Never did	Never did	Never did	Never did
0384	Yes	Television	Severe	Aedes spp.	Stagnant water	By mosquito bites	Day	No	Yes	Yes	Television	Severe	Not answer	Dirty places	Not answer	Evening/dusk	No	No	Yes	Television	Not answer	Not answer	Not answer	Not answer	Not answer	No	No	Put larvicides/chemicals in waterlogged containers	Sleep under mosquito nets/Use mosquito repellent coils/Install of mosquito screens/Apply mosquito repellent lotion	Agree	Agree	Disagree	Totally agree	Totally agree	Disagree	Agree	Totally agree	Agree	Occasionally	Occasionally	Occasionally	Occasionally	Always	Never did	Occasionally	Occasionally	Never did	Always	Always
0385	Yes	Television	Severe	Aedes spp.	Stagnant water	By touching each other	Day	No	No	No	Not answer	Not answer	Not answer	Not answer	Not answer	Not answer	Not answer	Not answer	Yes	Television	Not answer	Not answer	Not answer	Not answer	Not answer	Not answer	Not answer	Put lids on all water containers	Use fan and mosquito repellent	Totally agree	Totally agree	Totally agree	Totally agree	Totally agree	Totally agree	Disagree	Totally agree	Uncertain	Always	Always	Always	Always	Always	Never did	Always	Never did	Never did	Occasionally	Never did
0386	Yes	Radio	Severe	Aedes spp.	Stagnant water	By mosquito bites	Day	No	No	No	Health officer/health volunteers	Not severe	Aedes spp.	Stagnant water	By mosquito bites	Day	No	No	Yes	Health officer/health volunteers	Not severe	Aedes spp.	Stagnant water	By mosquito bites	Day	No	No	Put lids on all water containers	Sleep under mosquito nets	Uncertain	Uncertain	Uncertain	Uncertain	Uncertain	Uncertain	Uncertain	Uncertain	Uncertain	Occasionally	Occasionally	Occasionally	Occasionally	Occasionally	Occasionally	Occasionally	Occasionally	Occasionally	Occasionally	Occasionally
0387	Yes	Radio	Severe	Aedes spp.	Stagnant water	By touching each other	Day	No	No	No	Health officer/health volunteers	Not answer	Aedes spp.	Stagnant water	By mosquito bites	Day	No	Yes	No	Health officer/health volunteers	Not answer	Aedes spp.	Stagnant water	By mosquito bites	Day	No	Yes	Put lids on all water containers	Sleep under mosquito nets	Not answer	Not answer	Not answer	Not answer	Not answer	Not answer	Not answer	Not answer	Not answer	Not eligible	Not eligible	Not eligible	Not eligible	Not eligible	Not eligible	Not eligible	Not eligible	Not eligible	Not eligible	Not eligible
0388	Yes	Television	Severe	Aedes spp.	Stagnant water	By mosquito bites	Day	No	No	Yes	Television	Severe	Aedes spp.	Stagnant water	By mosquito bites	Day/Night	Not answer	Not answer	Yes	Online media	Severe	Aedes spp.	Stagnant water	By mosquito bites	Day/Night	Not answer	Not answer	Put lids on all water containers	Use mosquito repellent coils	Agree	Agree	Uncertain	Agree	Agree	Disagree	Agree	Agree	Agree	Occasionally	Occasionally	Occasionally	Occasionally	Always	Never did	Occasionally	Occasionally	Never did	Always	Always
0389	Yes	Television	Severe	Aedes spp.	Stagnant water	By mosquito bites	Day	No	No	Yes	Television	Severe	Aedes spp.	Stagnant water	By mosquito bites	Day/Night	No	No	No	Radio	Severe	Aedes spp.	Stagnant water	By mosquito bites	Day/Night	No	No	Put lids on all water containers/Put larvicides/chemicals in waterlogged containers	Sleep under mosquito nets/Use mosquito repellent coils/Use fan to repel mosquitoes/Apply mosquito repellent lotion	Totally agree	Totally agree	Totally agree	Totally agree	Totally agree	Totally agree	Totally agree	Totally agree	Totally agree	Always	Occasionally	Always	Occasionally	Occasionally	Occasionally	Occasionally	Always	Never did	Never did	Always
0390	Yes	Television	Severe	Aedes spp.	Water containers	By mosquito bites	Day	No	No	No	Health officer/health volunteers	Severe	Aedes spp.	Stagnant water	Not answer	Day	No	No	No	Health officer/health volunteers	Severe	Aedes spp.	Stagnant water	Not answer	Day	No	No	Waterlogging container disposal/ garbage disposal	Sleep under mosquito nets	Totally agree	Totally agree	Totally agree	Totally agree	Totally agree	Totally agree	Totally agree	Totally agree	Totally agree	Always	Always	Never did	Never did	Always	Always	Always	Always	Always	Always	Always
0391	Yes	Health officers/health volunteers	Severe	Aedes spp.	Stagnant water	By mosquito bites	Day	No	No	No	Not answer	Not answer	Not answer	Not answer	Not answer	Not answer	Not answer	Not answer	Not answer	Not answer	Not answer	Not answer	Not answer	Not answer	Not answer	Not answer	Not answer	Put lids on all water containers/Change water in the water container weekly/Waterlogging container disposal/ garbage disposal/Brush and scrub inside water containers/Release guppy fishes	Sleep under mosquito nets/Install of mosquito screens/Use fan to repel mosquitoes/Use mosquito shock machine / mosquito bat/Apply mosquito repellent lotion	Totally agree	Totally agree	Totally agree	Totally agree	Totally agree	Disagree	Agree	Totally agree	Totally agree	Always	Always	Occasionally	Occasionally	Always	Occasionally	Always	Occasionally	Occasionally	Always	Never did
0392	Yes	Television	Severe	Aedes spp.	Stagnant water	By mosquito bites	Day/Night	Yes	Yes	No	Not answer	Not answer	Not answer	Stagnant water	By mosquito bites	Day	No	No	No	Not answer	Not answer	Not answer	Stagnant water	By mosquito bites	Day	No	No	Put lids on all water containers	Sleep under mosquito nets/Install of mosquito screens/Use fan to repel mosquitoes/Apply mosquito repellent lotion/Wear long-sleeved shirts and long pants	Totally agree	Totally agree	Totally agree	Totally agree	Totally agree	Strongly disagree	Totally agree	Totally agree	Totally agree	Always	Always	Never did	Always	Always	Always	Always	Never did	Never did	Always	Occasionally
0393	Yes	Television	Severe	Aedes spp.	Stagnant water	By mosquito bites	Day/Night	No	Yes	Yes	Radio	Severe	Aedes spp.	Stagnant water	By mosquito bites	Day/Night	No	No	Yes	Radio	Severe	Aedes spp.	Stagnant water	By mosquito bites	Day/Night	No	No	Not answer	Not answer	Agree	Agree	Not answer	Agree	Not answer	Agree	Agree	Agree	Agree	Occasionally	Always	Always	Always	Always	Never did	Always	Occasionally	Never did	Always	Occasionally
0394	Yes	Television	Severe	Aedes spp.	Stagnant water	By mosquito bites	Day	No	Yes	No	Health officer/health volunteers	Severe	Aedes spp.	Stagnant water	By mosquito bites	Day	No	No	No	Health officer/health volunteers	Severe	Aedes spp.	Stagnant water	By mosquito bites	Day	No	No	Put lids on all water containers	Sleep under mosquito nets/Use mosquito repellent coils/Use insecticide-impregnated mosquito nets	Totally agree	Totally agree	Uncertain	Totally agree	Totally agree	Totally agree	Totally agree	Totally agree	Totally agree	Always	Always	Always	Always	Always	Never did	Never did	Never did	Never did	Always	Always
0395	Yes	Workplace/school	Severe	Aedes spp.	Stagnant water	By mosquito bites	Day/Night	No	No	No	Television	Severe	Aedes spp.	Stagnant water	By mosquito bites	Day	No	No	No	Not answer	Not answer	All mosquitoes	Stagnant water	By mosquito bites	Day	No	No	Put lids on all water containers/Change water in the water container weekly/Waterlogging container disposal/ garbage disposal/Brush and scrub inside water containers/Release guppy fishes	Use mosquito repellent coils/Install of mosquito screens/Use fan to repel mosquitoes/Apply mosquito repellent lotion/Others	Totally agree	Totally agree	Agree	Agree	Totally agree	Strongly disagree	Agree	Totally agree	Agree	Always	Occasionally	Occasionally	Always	Always	Occasionally	Always	Occasionally	Never did	Occasionally	Always
0396	Yes	Workplace/school	Severe	Aedes spp.	Stagnant water	By mosquito bites	Day/Night	No	No	Yes	Television	Not severe	Anopheles spp.	Stagnant water	Not answer	Night	Yes	No	No	Television	Severe	Not answer	Stagnant water	Not answer	Not answer	Not answer	No	Put lids on all water containers/Waterlogging container disposal/ garbage disposal/Put larvicides/chemicals in waterlogged containers/Scoop mosquito larvae out of waterlogged containers	Sleep under mosquito nets/Install of mosquito screens/Apply mosquito repellent lotion/Wear long-sleeved shirts and long pants	Totally agree	Agree	Disagree	Totally agree	Agree	Disagree	Agree	Totally agree	Totally agree	Occasionally	Always	Occasionally	Always	Occasionally	Never did	Occasionally	Never did	Occasionally	Always	Never did
0397	Yes	Television	Severe	Aedes spp.	Stagnant water	By mosquito bites	Day	No	No	No	Television	Severe	Aedes spp.	Dirty places	By mosquito bites	Day/Night	No	No	No	Not answer	Not answer	Not answer	Not answer	Not answer	Not answer	Not answer	No	Waterlogging container disposal/ garbage disposal/Put larvicides/chemicals in waterlogged containers	Use mosquito repellent coils/Install of mosquito screens/Use mosquito shock machine / mosquito bat/Use mosquito shock machine / mosquito bat	Totally agree	Totally agree	Disagree	Totally agree	Agree	Strongly disagree	Agree	Totally agree	Agree	Always	Always	Always	Always	Always	Occasionally	Occasionally	Never did	Never did	Never did	Occasionally
0398	Yes	Television	Severe	Aedes spp.	Stagnant water	By mosquito bites	Day/Night	No	Yes	Yes	Television	Severe	Aedes spp.	Stagnant water	By mosquito bites	Day	No	Yes	Yes	Television	Severe	Aedes spp.	Stagnant water	By mosquito bites	Day	No	Yes	Put lids on all water containers/Change water in the water container weekly/Waterlogging container disposal/ garbage disposal	Sleep under mosquito nets/Install of mosquito screens/Use fan to repel mosquitoes	Agree	Agree	Strongly disagree	Uncertain	Agree	Strongly disagree	Agree	Agree	Agree	Always	Occasionally	Occasionally	Occasionally	Occasionally	Occasionally	Always	Never did	Never did	Occasionally	Occasionally
0399	Yes	Television	Severe	Aedes spp.	Stagnant water	Not answer	Night	Yes	Yes	No	Not answer	Not answer	Not answer	Not answer	Not answer	Not answer	Not answer	Not answer	No	Not answer	Not answer	Not answer	Not answer	Not answer	Not answer	Not answer	Not answer	Not answer	Sleep under mosquito nets	Totally agree	Totally agree	Agree	Agree	Totally agree	Disagree	Totally agree	Totally agree	Disagree	Always	Occasionally	Occasionally	Never did	Always	Occasionally	Occasionally	Never did	Always	Always	Occasionally
0400	Yes	Television	Severe	Aedes spp.	Dirty places	By mosquito bites	Day	No	Yes	No	Not answer	Not answer	Not answer	Not answer	Not answer	Not answer	Not answer	Not answer	No	Not answer	Not answer	Not answer	Not answer	Not answer	Not answer	Not answer	Not answer	Put lids on all water containers	Sleep under mosquito nets	Uncertain	Uncertain	Uncertain	Uncertain	Uncertain	Uncertain	Uncertain	Uncertain	Uncertain	Never did	Occasionally	Occasionally	Occasionally	Occasionally	Occasionally	Occasionally	Occasionally	Occasionally	Occasionally	Occasionally

## Sheet: Part-III_Knowledge_SterileMosq
ID	Q40. Have you ever heard about sterilization of mosquitoes in order to reduce the mosquito vectors of Dengue / Chikungunya / Zika?	Q41. If yes, where did you receive information about the two-step sterilization of mosquitoes in order to reduce the mosquito vectors of Dengue / Chikungunya / Zika?	Q42. Do you think you would give an information about mosquito sterilization to your family / acquaintances / neighbors?	Q43. What kinds of mosquitoes are used for sterilization?	Q44. Which of the following are the methods used to sterilize Aedes mosquitoes?	Q45. What sex of Aedes mosquitoes is used for sterilization?	Q46 . What is the difference between Aedes males and females?	Q47. How sterile mosquitoes are different from wild mosquitoes?	Q48. Which of the following is correct?	Q49. What are the benefits of sterile mosquitoes?	Q50. How often to release sterile mosquitoes in order to reduce mosquito populations in nature?	Q51. Do you think sterile mosquitoes are effective, practical and safe for human, animals and environment?	Q52. Do you think sterile mosquitoes can be used to reduce mosquito vectors of Dengue / Chikungunya / Zika?	Q53. Do you think an application of sterile mosquitoes is more useful than chemicals in order to reduce the mosquito vectors of Dengue / Chikungunya / Zika?	Q54. If an application of sterile mosquitoes can reduce the mosquito vectors of Dengue / Chikungunya / Zika, would you like to have the sterile mosquitoes introduced into your household or community?	Q55. Could you please give rating on the application of sterile mosquitoes in order to reduce the mosquito vectors of Dengue / Chikungunya / Zika?	Q56. Are you interested in implementing new technologies or methods to reduce the mosquito vectors of Dengue / Chikungunya / Zika in your household or community?	Q57. What factors influence your decision to adopt new technologies or methods to reduce the mosquito vectors of Dengue / Chikungunya / Zika in your household or community? (can answer more than one)
0001	Yes	Leaflet/flyer	Yes	Aedes spp.	Not answer	Not answer	Females feed on blood, carrying dengue virus.	Not answer	Sterile mosquitoes are only female.	Help reduce mosquito populations in households/communities	Every month	Strongly agree	Yes	More useful	Need	Very good	Interested	Human safety
0002	Yes	Leaflet/flyer	Yes	Aedes spp.	Not answer	Not answer	Females feed on blood, carrying dengue virus.	Not answer	Sterile mosquitoes are only female.	Help reduce mosquito populations in households/communities	Every month	Strongly agree	Yes	More useful	Need	Very good	Interested	Human safety
0003	Yes	Village broadcast tower/Municipal officer	Yes	Aedes spp.	Inject bacteria that resist Dengue / Chikungunya / Zika viruses into the mosquito.	Males	Males do not feed on blood, only nectar.	Sterile mosquitoes are unable to mate with wild mosquitoes.	Sterile mosquitoes are not able to produce offspring.	Help reduce mosquito populations in households/communities	Every month	Strongly agree	No	More useful	Desperately need	Very good	Extremely interested	Human safety
0004	Yes	Billboard/Leaflet/flyer	Yes	Aedes spp.	Inject bacteria that resist Dengue / Chikungunya / Zika viruses into the mosquito.	Males	Females feed on blood, carrying dengue virus.	Sterile mosquitoes are able to resist germs.	Sterile mosquitoes are only female.	Reduce the risk of Dengue / Chikungunya / Zika	Not answer	Strongly agree	Yes	More useful	Desperately need	Very good	Extremely interested	Human safety
0005	Yes	Billboard/Leaflet/flyer	Not answer	All mosquitoes	Low dose irradiation	Males	Females feed on blood, carrying dengue virus.	Sterile mosquitoes are unable to mate with wild mosquitoes.	Sterile mosquitoes are not able to produce offspring.	Help reduce mosquito populations in households/communities	Every two weeks	Strongly agree	Yes	More useful	Desperately need	Very good	Extremely interested	Human safety
0006	No		Yes	Aedes spp.	Low dose irradiation	Males	Males do not feed on blood, only nectar.	Sterile mosquitoes are unable to mate with wild mosquitoes.	Sterile mosquitoes are only male.	Both 1 and 2 are correct.	Every month	Agree	Yes	More useful	Need	Good	Extremely interested	Human safety
0007	Yes		Not answer	Not answer	Not answer	Not answer	Males have thick and long antennae.	Sterile mosquitoes can mate with wild mosquitoes but cannot produce offspring	Not answer	Not answer	Not answer	Not sure	Not sure	Not sure	Not answer	Not good	Not answer	Not answer
0008	Yes	Billboard/Leaflet/flyer	Yes	Aedes spp.	Inject bacteria that resist Dengue / Chikungunya / Zika viruses into the mosquito.	Males	Not answer	Not answer	Sterile mosquitoes can produce offspring.	Help reduce mosquito populations in households/communities	Every two weeks	Strongly agree	Yes	More useful	Desperately need	Very good	Extremely interested	Human safety
0009	No		Yes	Aedes spp.	Not answer	Females	Females feed on blood, carrying dengue virus.	Not answer	Sterile mosquitoes are not able to produce offspring.	Reduce the risk of Dengue / Chikungunya / Zika	Every month	Agree	Yes	More useful	Desperately need	Good	Interested	Human safety
0010	Yes	Billboard	Yes	All mosquitoes	Both are correct	Males	Males do not feed on blood, only nectar.	Sterile mosquitoes can mate with wild mosquitoes but cannot produce offspring	Sterile mosquitoes are only male.	Reduce the risk of Dengue / Chikungunya / Zika	Every week	Strongly agree	Yes	More useful	Desperately need	Very good	Extremely interested	Price & cost effectiveness
0011	Yes	Village broadcast tower/Municipal officer	Not answer	Not answer	Not answer	Not answer	Not answer	Not answer	Not answer	Not answer	Not answer	Not answer	Not answer	Not answer	Not answer	Not answer	Not answer	Not answer
0012	Not answer		Not answer	Not answer	Not answer	Not answer	Not answer	Not answer	Not answer	Not answer	Not answer	Not answer	Not answer	Not answer	Not answer	Not answer	Not answer	Not answer
0013	Not answer		Not answer	Not answer	Not answer	Not answer	Not answer	Not answer	Not answer	Not answer	Not answer	Not answer	Not answer	Not answer	Not answer	Not answer	Not answer	Not answer
0014	Yes	Billboard/Leaflet/flyer	Yes	Aedes spp.	Inject bacteria that resist Dengue / Chikungunya / Zika viruses into the mosquito.	Males	Males do not feed on blood, only nectar.	Sterile mosquitoes are able to resist germs.	Sterile mosquitoes can produce offspring.	Not answer	Every month	Strongly agree	Yes	More useful	Desperately need	Very good	Extremely interested	Human safety
0015	No		Not sure	Aedes spp.	Inject bacteria that resist Dengue / Chikungunya / Zika viruses into the mosquito.	Females	Males do not feed on blood, only nectar.	Sterile mosquitoes can mate with wild mosquitoes but cannot produce offspring	Sterile mosquitoes are not able to produce offspring.	Help reduce mosquito populations in households/communities	Not sure	Strongly agree	Yes	More useful	Not require	Very good	Not sure	Environmental safety
0016	No		Yes	All mosquitoes	Both are correct	Females	Females feed on blood, carrying dengue virus.	All are correct	Both 3 and 4 are correct	Both 1 and 2 are correct.	Every week	Strongly agree	Not sure	More useful	Desperately need	Very good	Interested	Effectiveness
0017	No		No	Aedes spp.	Inject bacteria that resist Dengue / Chikungunya / Zika viruses into the mosquito.	Females	Females feed on blood, carrying dengue virus.	Sterile mosquitoes can mate with wild mosquitoes but cannot produce offspring	Sterile mosquitoes are not able to produce offspring.	Reduce the risk of Dengue / Chikungunya / Zika	Every two weeks	Disagree	Not sure	Less useful	Need	Moderate	Not sure	Animal safety
0018	Yes	Leaflet/flyer	Yes	Aedes spp.	Both are correct	Males	Males have thick and long antennae.	Sterile mosquitoes are unable to mate with wild mosquitoes.	Sterile mosquitoes are only female.	Help reduce mosquito populations in households/communities	Every month	Agree	Yes	More useful	Desperately need	Very good	Extremely interested	Human safety
0019	No		Yes	Aedes spp.	Not answer	Males	Males do not feed on blood, only nectar.	Sterile mosquitoes can mate with wild mosquitoes but cannot produce offspring	Sterile mosquitoes are only female.	Help reduce mosquito populations in households/communities	Every two weeks	Agree	Yes	More useful	Desperately need	Very good	Extremely interested	Human safety
0020	No		Yes	Not answer	Not answer	Males	Males do not feed on blood, only nectar.	Sterile mosquitoes can mate with wild mosquitoes but cannot produce offspring	Sterile mosquitoes are only female.	Help reduce mosquito populations in households/communities	Every two weeks	Agree	Yes	More useful	Desperately need	Very good	Extremely interested	Human safety
0021	No		Yes	Not answer	Not answer	Males	Males do not feed on blood, only nectar.	Sterile mosquitoes can mate with wild mosquitoes but cannot produce offspring	Sterile mosquitoes are only female.	Help reduce mosquito populations in households/communities	Every two weeks	Agree	Yes	More useful	Desperately need	Very good	Extremely interested	Human safety
0022	Not answer		Not answer	Not answer	Not answer	Not answer	Males have thick and long antennae.	Not answer	Not answer	Not answer	Not sure	Not sure	Not answer	Not sure	Not answer	Not good	Not answer	Not answer
0023	No		Yes	Not answer	Not answer	Males	Males do not feed on blood, only nectar.	Sterile mosquitoes can mate with wild mosquitoes but cannot produce offspring	Sterile mosquitoes are only female.	Help reduce mosquito populations in households/communities	Every two weeks	Agree	Yes	Not answer	Desperately need	Very good	Extremely interested	Human safety
0024	No		Yes	Aedes spp.	Inject bacteria that resist Dengue / Chikungunya / Zika viruses into the mosquito.	Both are correct	Males do not feed on blood, only nectar.	Sterile mosquitoes are unable to mate with wild mosquitoes.	Sterile mosquitoes are only female.	Both 1 and 2 are correct.	Every month	Disagree	Yes	More useful	Need	Moderate	Interested	Human safety
0025	No		Yes	Aedes spp.	Not answer	Females	Males do not feed on blood, only nectar.	Both 1 and 3 are correct	Sterile mosquitoes are only male.	Both 1 and 2 are correct.	Every month	Not sure	Yes	More useful	Not sure	Not answer	Interested	Effectiveness
0026	Yes	Municipal officer/Billboard/Leaflet/flyer	Not answer	Aedes spp.	Inject bacteria that resist Dengue / Chikungunya / Zika viruses into the mosquito.	Males	Females feed on blood, carrying dengue virus.	Sterile mosquitoes are unable to mate with wild mosquitoes.	Sterile mosquitoes are not able to produce offspring.	Both 1 and 2 are correct.	Not sure	Strongly agree	Yes	More useful	Desperately need	Very good	Extremely interested	Human safety
0027	No		Not answer	Aedes spp.	Inject bacteria that resist Dengue / Chikungunya / Zika viruses into the mosquito.	Females	Females feed on blood, carrying dengue virus.	Sterile mosquitoes can mate with wild mosquitoes but cannot produce offspring	Sterile mosquitoes are not able to produce offspring.	Both 1 and 2 are correct.	Not sure	Agree	Yes	More useful	Not sure	Good	Interested	Human safety
0028	Not answer		Yes	Not answer	Not answer	Not answer	Not answer	Not answer	Not answer	Not answer	Not sure	Not sure	Not sure	Not sure	Not answer	Not answer	Not sure	Not answer
0029	Not answer		Yes	Not answer	Not answer	Not answer	Not answer	Not answer	Not answer	Help reduce mosquito populations in households/communities	Every week	Not sure	Not answer	Equally	Not answer	Not answer	Not sure	Environmental safety
0030	Not answer		Not answer	Not answer	Not answer	Not answer	Males do not feed on blood, only nectar.	Sterile mosquitoes are able to resist germs.	Not answer	Not answer	Not answer	Not answer	Not answer	Not answer	Not answer	Moderate	Not answer	Not answer
0031	Not answer		Yes	Not answer	Not answer	Not answer	Females feed on blood, carrying dengue virus.	Not answer	Not answer	Not answer	Every week	Agree	Yes	More useful	Desperately need	Very good	Extremely interested	Price & cost effectiveness
0032	Not answer		Not answer	Not answer	Not answer	Not answer	Males have thick and long antennae.	Both 1 and 3 are correct	Both 3 and 4 are correct	Both 1 and 2 are correct.	Not answer	Not sure	Not sure	Not answer	Not sure	Moderate	Not sure	Not answer
0033	No		Not answer	Aedes spp.	Not answer	Both are correct	Males have thick and long antennae.	Both 1 and 3 are correct	Not answer	Not answer	Every month	Not sure	Not sure	Not sure	Not answer	Not good	Not answer	Not answer
0034	Yes	Others	Yes	All mosquitoes	Not answer	Females	Not answer	Sterile mosquitoes can mate with wild mosquitoes but cannot produce offspring	Sterile mosquitoes are not able to produce offspring.	Both 1 and 2 are correct.	Not answer	Strongly agree	Yes	Not answer	Need	Good	Interested	Environmental safety
0035	No		Yes	Not answer	Not answer	Not answer	Males have thick and long antennae.	Not answer	Not answer	Not answer	Not answer	Not sure	Yes	Equally	Not sure	Very good	Extremely interested	Human safety
0036	No		Not sure	Aedes spp.	Both are correct	Males	Males do not feed on blood, only nectar.	Both 1 and 3 are correct	Both 3 and 4 are correct	Both 1 and 2 are correct.	Not sure	Agree	Not sure	More useful	Need	Good	Interested	Human safety
0037	No		Not answer	Not answer	Not answer	Not answer	Females feed on blood, carrying dengue virus.	Not answer	Not answer	Not answer	Not answer	Not answer	Not answer	Not answer	Not answer	Good	Interested	Effectiveness
0038	No		No	Aedes spp.	Not answer	Both are correct	All of the above	All are correct	Both 3 and 4 are correct	Not answer	Every month	Not sure	Not sure	Less useful	Not answer	Not answer	Not sure	Not answer
0039	No		Yes	Aedes spp.	Low dose irradiation	Males	Females feed on blood, carrying dengue virus.	Sterile mosquitoes can mate with wild mosquitoes but cannot produce offspring	Both 3 and 4 are correct	Both 1 and 2 are correct.	Every week	Not sure	Not sure	Not sure	Need	Moderate	Interested	Effectiveness
0040	Yes	Municipal officer	Yes	All mosquitoes	Both are correct	Not answer	Females feed on blood, carrying dengue virus.	Not answer	Both 3 and 4 are correct	Not answer	Not answer	Agree	Not sure	More useful	Need	Good	Interested	Effectiveness
0041	Yes	Billboard	Not sure	Not answer	Both are correct	Not answer	Females feed on blood, carrying dengue virus.	Not answer	Not answer	Not answer	Every two weeks	Agree	Yes	More useful	Need	Not answer	Interested	Human safety
0042	Not answer		Yes	Aedes spp.	Not answer	Not answer	Females feed on blood, carrying dengue virus.	Both 1 and 3 are correct	Not answer	Not answer	Not sure	Strongly disagree	Yes	More useful	Need	Not answer	Interested	Effectiveness
0043	Not answer		Not answer	Not answer	Not answer	Not answer	Not sure	Sterile mosquitoes are able to resist germs.	Sterile mosquitoes are only female.	Not answer	Not answer	Not sure	Not sure	Useless	Not sure	Not answer	Not answer	Not answer
0044	Yes	Municipal officer	Yes	All mosquitoes	Inject bacteria that resist Dengue / Chikungunya / Zika viruses into the mosquito.	Both are correct	Females feed on blood, carrying dengue virus.	Both 1 and 3 are correct	Both 3 and 4 are correct	Both 1 and 2 are correct.	Every week	Strongly agree	Yes	More useful	Not require	Good	Extremely interested	Animal safety
0045	Not answer		Yes	Not answer	Low dose irradiation	Not answer	Females feed on blood, carrying dengue virus.	All are correct	Not answer	Not answer	Every month	Agree	Not sure	Equally	Not sure	Good	Not sure	Effectiveness
0046	Yes	Local newspapers	Yes	Not answer	Not answer	Not answer	Females feed on blood, carrying dengue virus.	Not answer	Not answer	Not answer	Not answer	Not answer	Not answer	Not answer	Not answer	Moderate	Not answer	Not answer
0047	Not answer		Yes	All mosquitoes	Inject bacteria that resist Dengue / Chikungunya / Zika viruses into the mosquito.	Males	Females feed on blood, carrying dengue virus.	Sterile mosquitoes are unable to mate with wild mosquitoes.	Not answer	Not answer	Not answer	Not answer	Not answer	Not answer	Desperately need	Moderate	Extremely interested	Human safety
0048	Yes		Yes	All mosquitoes	Not answer	Not answer	Females feed on blood, carrying dengue virus.	Not answer	Not answer	Not answer	Not answer	Not answer	Not answer	Not answer	Not answer	Good	Not answer	Not answer
0049	Yes	Municipal officer	Yes	Aedes spp.	Both are correct	Both are correct	Females feed on blood, carrying dengue virus.	Sterile mosquitoes are unable to mate with wild mosquitoes.	Sterile mosquitoes are not able to produce offspring.	Reduce the risk of Dengue / Chikungunya / Zika	Every month	Strongly agree	Yes	Equally	Need	Very good	Interested	Human safety
0050	No		Yes	Not answer	Not answer	Not answer	Females feed on blood, carrying dengue virus.	Sterile mosquitoes are unable to mate with wild mosquitoes.	Not answer	Not answer	Not answer	Not answer	Not sure	Not sure	Not sure	Very good	Not answer	Not answer
0051	Not answer		Not answer	Not answer	Not answer	Not answer	Females feed on blood, carrying dengue virus.	Not answer	Not answer	Not answer	Not answer	Not answer	Not answer	Not answer	Not sure	Good	Not sure	Effectiveness
0052	No		Not sure	Aedes spp.	Not answer	Males	Females feed on blood, carrying dengue virus.	Not answer	Not answer	Help reduce mosquito populations in households/communities	Every two weeks	Strongly agree	Yes	More useful	Not sure	Moderate	Not sure	Price & cost effectiveness
0053	Not answer		Yes	All mosquitoes	Not answer	Males	Males do not feed on blood, only nectar.	Both 1 and 3 are correct	Not answer	Both 1 and 2 are correct.	Every week	Agree	Not sure	More useful	Need	Moderate	Not sure	Effectiveness
0054	No		Not sure	Not answer	Not answer	Not answer	Not answer	Not answer	Not answer	Not answer	Not answer	Not answer	Not answer	Not sure	Not answer	Moderate	Interested	Human safety
0055	Not answer		Not answer	Not answer	Both are correct	Not answer	Females feed on blood, carrying dengue virus.	Both 1 and 3 are correct	Not answer	Not answer	Not sure	Not sure	Not sure	Not sure	Need	Not answer	Not answer	Effectiveness
0056	No		Not sure	Not answer	Both are correct	Males	Females feed on blood, carrying dengue virus.	Sterile mosquitoes are unable to mate with wild mosquitoes.	Not answer	Not answer	Not answer	Not answer	Not answer	Not answer	Not sure	Moderate	Not sure	Human safety
0057	No		Not sure	Not answer	Not answer	Both are correct	Females feed on blood, carrying dengue virus.	Both 1 and 3 are correct	Sterile mosquitoes are only female.	Both 1 and 2 are correct.	Every two weeks	Agree	Yes	Equally	Need	Good	Not sure	Effectiveness
0058	No		Not sure	Not answer	Both are correct	Males	Males do not feed on blood, only nectar.	Sterile mosquitoes are able to resist germs.	Sterile mosquitoes can produce offspring.	Reduce the risk of Dengue / Chikungunya / Zika	Not answer	Not sure	No	More useful	Need	Moderate	Not sure	Effectiveness
0059	No		No	Not answer	Both are correct	Males	Males do not feed on blood, only nectar.	Sterile mosquitoes can mate with wild mosquitoes but cannot produce offspring	Sterile mosquitoes are only male.	Reduce the risk of Dengue / Chikungunya / Zika	Every month	Agree	Yes	More useful	Not answer	Not good	Not sure	Effectiveness
0060	Yes	Municipal officer	Yes	Not answer	Not answer	Not answer	Females feed on blood, carrying dengue virus.	Not answer	Not answer	Not answer	Not answer	Not answer	Not answer	Not answer	Need	Good	Interested	Effectiveness
0061	No		Yes	Not answer	Not answer	Not answer	Not answer	Not answer	Not answer	Help reduce mosquito populations in households/communities	Not answer	Not sure	Not sure	Not sure	Desperately need	Very good	Interested	Price & cost effectiveness
0062	No		Yes	Not answer	Not answer	Not answer	Not sure	Not answer	Not answer	Not answer	Not answer	Not sure	Not sure	Not sure	Not sure	Good	Interested	Price & cost effectiveness
0063	Not answer		Not answer	Not answer	Not answer	Not answer	Females feed on blood, carrying dengue virus.	Not answer	Not answer	Not answer	Not answer	Not answer	Not answer	Not answer	Not answer	Moderate	Not interested	Price & cost effectiveness
0064	No		Not answer	Not answer	Not answer	Not answer	Males do not feed on blood, only nectar.	Sterile mosquitoes can mate with wild mosquitoes but cannot produce offspring	Sterile mosquitoes are only male.	Help reduce mosquito populations in households/communities	Not sure	Not sure	Not sure	Not sure	Not answer	Very good	Not sure	Effectiveness
0065	No		Not answer	Not answer	Not answer	Not answer	Males do not feed on blood, only nectar.	Not answer	Not answer	Not answer	Not answer	Not sure	Yes	More useful	Not sure	Good	Interested	Effectiveness
0066	No		Yes	All mosquitoes	Both are correct	Not answer	Females feed on blood, carrying dengue virus.	Not answer	Not answer	Not answer	Not answer	Not answer	Not answer	Not answer	Not sure	Moderate	Interested	Human safety
0067	No		Not sure	Not answer	Not answer	Not answer	Not answer	Not answer	Not answer	Not answer	Not answer	Not answer	Not answer	Not sure	Not answer	Moderate	Interested	Environmental safety
0068	Yes	Local newspapers	Yes	All mosquitoes	Inject bacteria that resist Dengue / Chikungunya / Zika viruses into the mosquito.	Males	Males do not feed on blood, only nectar.	Sterile mosquitoes are able to resist germs.	Sterile mosquitoes can produce offspring.	Help reduce mosquito populations in households/communities	Every week	Strongly agree	Yes	More useful	Desperately need	Very good	Extremely interested	Price & cost effectiveness
0069	Yes	Local newspapers	Not sure	Not answer	Not answer	Not answer	Not answer	Not answer	Not answer	Not answer	Not answer	Not sure	Not sure	Not sure	Not sure	Not answer	Interested	Environmental safety
0070	Yes	Village broadcast tower	Yes	All mosquitoes	Not answer	Not answer	Males have thick and long antennae.	Not answer	Sterile mosquitoes can produce offspring.	Reduce the risk of Dengue / Chikungunya / Zika	Every week	Agree	Yes	Not answer	Need	Moderate	Interested	Effectiveness
0071	No		Not answer	Not answer	Not answer	Not answer	Males have thick and long antennae.	Not answer	Not answer	Not answer	Not sure	Not answer	Not answer	Not answer	Not answer	Good	Not answer	Not answer
0072	Yes		Not answer	Not answer	Not answer	Not answer	Females feed on blood, carrying dengue virus.	All are correct	Both 3 and 4 are correct	All are wrong	Not sure	Not sure	Not sure	Not answer	Not sure	Moderate	Interested	Price & cost effectiveness
0073	Yes		Yes	Aedes spp.	Not answer	Not answer	Not sure	All are correct	Not answer	All are wrong	Every two weeks	Agree	Yes	More useful	Not sure	Moderate	Interested	Price & cost effectiveness
0074	No		Not sure	Aedes spp.	Not answer	Females	Males do not feed on blood, only nectar.	Sterile mosquitoes are able to resist germs.	Not answer	Not answer	Not answer	Not answer	Not answer	Not answer	Not answer	Not good	Not answer	Not answer
0075	Not answer		Yes	Aedes spp.	Both are correct	Not answer	Males have thick and long antennae.	Sterile mosquitoes are able to resist germs.	Sterile mosquitoes are only female.	Help reduce mosquito populations in households/communities	Every week	Agree	No	Equally	Need	Not answer	Interested	Effectiveness
0076	No		Yes	Aedes spp.	Both are correct	Both are correct	Females feed on blood, carrying dengue virus.	Not answer	Not answer	Not answer	Not answer	Not answer	Not answer	Not answer	Not require	Moderate	Extremely interested	Human safety
0077	Not answer		Not answer	Not answer	Not answer	Not answer	Not answer	Not answer	Both 3 and 4 are correct	Both 1 and 2 are correct.	Every week	Not sure	No	Not sure	Not answer	Moderate	Not sure	Environmental safety
0078	Not answer		Yes	Not answer	Not answer	Not answer	Not answer	Not answer	Not answer	Both 1 and 2 are correct.	Every week	Not sure	Not sure	Not sure	Not answer	Moderate	Not sure	Environmental safety
0079	No		Yes	Aedes spp.	Both are correct	Males	Males do not feed on blood, only nectar.	Not answer	Not answer	Not answer	Not answer	Not answer	Not answer	Not answer	Need	Good	Interested	Human safety
0080	No		Yes	Aedes spp.	Low dose irradiation	Males	Males do not feed on blood, only nectar.	Not answer	Not answer	Both 1 and 2 are correct.	Not answer	Strongly agree	Yes	More useful	Need	Very good	Interested	Effectiveness
0081	Not answer		Yes	Not answer	Not answer	Not answer	Females feed on blood, carrying dengue virus.	Not answer	Not answer	Reduce the risk of Dengue / Chikungunya / Zika	Every week	Not sure	Not sure	Not answer	Not answer	Very good	Not answer	Not answer
0082	No		Yes	Not answer	Not answer	Not answer	Not answer	Not answer	Not answer	Both 1 and 2 are correct.	Not answer	Not sure	Not sure	Not sure	Not answer	Moderate	Not sure	Not answer
0083	No		Not sure	Not answer	Not answer	Not answer	Not answer	Not answer	Not answer	Not answer	Not answer	Not answer	Not answer	Not sure	Not answer	Moderate	Interested	Human safety
0084	No		Not answer	Not answer	Not answer	Not answer	Not answer	Sterile mosquitoes are unable to mate with wild mosquitoes.	Both 3 and 4 are correct	Help reduce mosquito populations in households/communities	Every week	Disagree	Yes	More useful	Desperately need	Very good	Not sure	Effectiveness
0085	No		Not sure	Aedes spp.	Both are correct	Not answer	Females feed on blood, carrying dengue virus.	Not answer	Sterile mosquitoes are not able to produce offspring.	Both 1 and 2 are correct.	Every month	Strongly agree	Yes	More useful	Need	Moderate	Not sure	Effectiveness
0086	Yes		Yes	Aedes spp.	Inject bacteria that resist Dengue / Chikungunya / Zika viruses into the mosquito.	Males	Females feed on blood, carrying dengue virus.	Both 1 and 3 are correct	Not answer	Help reduce mosquito populations in households/communities	Every month	Strongly agree	Yes	More useful	Need	Moderate	Extremely interested	Human safety
0087	No		Yes	Aedes spp.	Both are correct	Both are correct	Females feed on blood, carrying dengue virus.	Sterile mosquitoes can mate with wild mosquitoes but cannot produce offspring	Both 3 and 4 are correct	Help reduce mosquito populations in households/communities	Every month	Strongly agree	Yes	More useful	Not require	Moderate	Extremely interested	Human safety
0088	Yes	Billboard	Yes	All mosquitoes	Inject bacteria that resist Dengue / Chikungunya / Zika viruses into the mosquito.	Males	Males do not feed on blood, only nectar.	Sterile mosquitoes are able to resist germs.	Sterile mosquitoes can produce offspring.	Reduce the risk of Dengue / Chikungunya / Zika	Not answer	Agree	Yes	Equally	Need	Absolutely not good	Extremely interested	Effectiveness
0089	Yes	Local newspapers	Yes	All mosquitoes	Both are correct	Males	Males do not feed on blood, only nectar.	Sterile mosquitoes are able to resist germs.	Sterile mosquitoes can produce offspring.	Not answer	Every week	Strongly agree	Yes	More useful	Desperately need	Very good	Extremely interested	Price & cost effectiveness
0090	Yes	Village broadcast tower	Yes	All mosquitoes	Not answer	Both are correct	Females feed on blood, carrying dengue virus.	Not answer	Not answer	Not answer	Not answer	Not answer	Not answer	Not answer	Need	Moderate	Interested	Environmental safety
0091	No		Yes	All mosquitoes	Both are correct	Both are correct	Females feed on blood, carrying dengue virus.	Both 1 and 3 are correct	Both 3 and 4 are correct	Reduce the risk of Dengue / Chikungunya / Zika	Every week	Agree	Yes	Equally	Not answer	Moderate	Not answer	Not answer
0092	Not answer		Not answer	Not answer	Not answer	Not answer	Females feed on blood, carrying dengue virus.	Both 1 and 3 are correct	Sterile mosquitoes can produce offspring.	Help reduce mosquito populations in households/communities	Every week	Not sure	Yes	More useful	Not sure	Very good	Not sure	Effectiveness
0093	No		Yes	All mosquitoes	Both are correct	Both are correct	Females feed on blood, carrying dengue virus.	Both 1 and 3 are correct	Both 3 and 4 are correct	Reduce the risk of Dengue / Chikungunya / Zika	Every week	Agree	Yes	Equally	Not answer	Moderate	Not sure	Effectiveness
0094	Yes	Local newspapers	Yes	All mosquitoes	Low dose irradiation	Not answer	Males have thick and long antennae.	Both 1 and 3 are correct	Not answer	Not answer	Not sure	Not sure	No	Not sure	Not sure	Moderate	Not sure	Effectiveness
0095	Yes	Local newspapers	Yes	Anopheles spp.	Both are correct	Males	Males have thick and long antennae.	Sterile mosquitoes are unable to mate with wild mosquitoes.	Not answer	Not answer	Not answer	Not answer	Not answer	Not sure	Not answer	Moderate	Not answer	Effectiveness
0096	No		Yes	Aedes spp.	Both are correct	Both are correct	Females feed on blood, carrying dengue virus.	Not answer	Not answer	Not answer	Not answer	Not answer	Not answer	Not answer	Not require	Moderate	Extremely interested	Human safety
0097	No		Yes	All mosquitoes	Both are correct	Both are correct	Females feed on blood, carrying dengue virus.	Not answer	Both 3 and 4 are correct	Reduce the risk of Dengue / Chikungunya / Zika	Every week	Agree	Yes	Equally	Not answer	Moderate	Not sure	Effectiveness
0098	No		Yes	All mosquitoes	Both are correct	Both are correct	Females feed on blood, carrying dengue virus.	Both 1 and 3 are correct	Both 3 and 4 are correct	Reduce the risk of Dengue / Chikungunya / Zika	Every week	Agree	Yes	Equally	Not answer	Moderate	Not sure	Effectiveness
0099	No		No	All mosquitoes	Inject bacteria that resist Dengue / Chikungunya / Zika viruses into the mosquito.	Both are correct	Females feed on blood, carrying dengue virus.	Not answer	Not answer	Not answer	Not answer	Not answer	Not answer	Not answer	Not require	Very good	Interested	Human safety
0100	No		Yes	Aedes spp.	Low dose irradiation	Males	Males do not feed on blood, only nectar.	Sterile mosquitoes are unable to mate with wild mosquitoes.	Not answer	Reduce the risk of Dengue / Chikungunya / Zika	Every week	Agree	Yes	More useful	Desperately need	Very good	Extremely interested	Human safety
0101	No		Yes	All mosquitoes	Both are correct	Both are correct	Females feed on blood, carrying dengue virus.	Not answer	Both 3 and 4 are correct	Reduce the risk of Dengue / Chikungunya / Zika	Every week	Agree	Yes	Equally	Not answer	Moderate	Not sure	Price & cost effectiveness
0102	Not answer		Yes	All mosquitoes	Not answer	Females	Females feed on blood, carrying dengue virus.	Not answer	Not answer	Not answer	Not answer	Not answer	Not answer	Not answer	Not answer	Moderate	Interested	Effectiveness
0103	No		Yes	Aedes spp.	Both are correct	Both are correct	Females feed on blood, carrying dengue virus.	Sterile mosquitoes are able to resist germs.	Not answer	Not answer	Not answer	Not answer	Not answer	Not answer	Not require	Moderate	Extremely interested	Human safety
0104	No		Yes	Aedes spp.	Low dose irradiation	Males	Males do not feed on blood, only nectar.	Sterile mosquitoes can mate with wild mosquitoes but cannot produce offspring	Sterile mosquitoes are not able to produce offspring.	Both 1 and 2 are correct.	Not sure	Agree	Not sure	More useful	Need	Good	Not sure	Environmental safety
0105	No		Not sure	All mosquitoes	Both are correct	Not answer	All of the above	Both 1 and 3 are correct	Both 3 and 4 are correct	Both 1 and 2 are correct.	Not answer	Not sure	Not sure	Not sure	Not sure	Moderate	Not sure	Human safety
0106	No		Not sure	Not answer	Not answer	Both are correct	All of the above	Both 1 and 3 are correct	Both 3 and 4 are correct	Both 1 and 2 are correct.	Not answer	Not sure	Not sure	Not sure	Not sure	Moderate	Not sure	Effectiveness
0107	No		Not sure	Not answer	Not answer	Not answer	Not answer	Not answer	Not answer	Not answer	Not answer	Not answer	Not answer	Not answer	Not answer	Moderate	Interested	Human safety
0108	No		Not sure	Not answer	Not answer	Not answer	Not answer	Not answer	Not answer	Not answer	Not answer	Not answer	Not answer	Not answer	Not answer	Moderate	Interested	Human safety
0109	No		Yes	Not answer	Both are correct	Both are correct	Males do not feed on blood, only nectar.	All are correct	Both 3 and 4 are correct	Both 1 and 2 are correct.	Every two weeks	Agree	Yes	Equally	Not answer	Very good	Extremely interested	Effectiveness
0110	No		No	Not answer	Both are correct	Males	Males do not feed on blood, only nectar.	Not answer	Not answer	Help reduce mosquito populations in households/communities	Every month	Strongly agree	Yes	More useful	Need	Moderate	Interested	Effectiveness
0111	Not answer		Yes	Aedes spp.	Not answer	Not answer	Females feed on blood, carrying dengue virus.	Not answer	Not answer	Not answer	Not sure	Not sure	Not answer	Not sure	Not answer	Not answer	Not sure	Effectiveness
0112	Yes	Billboard	Yes	All mosquitoes	Inject bacteria that resist Dengue / Chikungunya / Zika viruses into the mosquito.	Males	Males do not feed on blood, only nectar.	Both 1 and 3 are correct	Sterile mosquitoes are not able to produce offspring.	Both 1 and 2 are correct.	Every week	Agree	Yes	Equally	Not sure	Good	Interested	Human safety
0113	No		Yes	Not answer	Not answer	Not answer	Not sure	Not answer	Not answer	Both 1 and 2 are correct.	Not sure	Not sure	Not sure	Not sure	Not sure	Good	Not answer	Effectiveness
0114	No		Yes	All mosquitoes	Both are correct	Both are correct	Not sure	Sterile mosquitoes can mate with wild mosquitoes but cannot produce offspring	Sterile mosquitoes are not able to produce offspring.	Both 1 and 2 are correct.	Every month	Not sure	Yes	Not sure	Not require	Moderate	Interested	Human safety
0115	No		Not answer	All mosquitoes	Low dose irradiation	Males	Males do not feed on blood, only nectar.	Both 1 and 3 are correct	Both 3 and 4 are correct	Both 1 and 2 are correct.	Every two weeks	Not sure	Yes	More useful	Desperately need	Very good	Interested	Animal safety
0116	Yes	Local newspapers/Billboard/Leaflet/flyer	Yes	Aedes spp.	Both are correct	Males	Females feed on blood, carrying dengue virus.	Sterile mosquitoes can mate with wild mosquitoes but cannot produce offspring	Both 3 and 4 are correct	Help reduce mosquito populations in households/communities	Every month	Agree	Yes	More useful	Need	Good	Interested	Environmental safety
0117	No		Not answer	Aedes spp.	Not answer	Not answer	Not answer	Not answer	Not answer	Not answer	Not answer	Not sure	Not sure	Not answer	Not answer	Good	Not answer	Not answer
0118	No		Yes	Aedes spp.	Both are correct	Males	Males do not feed on blood, only nectar.	Both 1 and 3 are correct	Both 3 and 4 are correct	Both 1 and 2 are correct.	Every two weeks	Strongly agree	Yes	More useful	Desperately need	Very good	Interested	Human safety
0119	No		No	Not answer	Not answer	Both are correct	Not sure	Not answer	Not answer	Help reduce mosquito populations in households/communities	Not sure	Not sure	Yes	More useful	Not answer	Good	Interested	Human safety
0120	No		Yes	All mosquitoes	Not answer	Females	Males have thick and long antennae.	Both 1 and 3 are correct	Both 3 and 4 are correct	Both 1 and 2 are correct.	Every two weeks	Agree	Not sure	Not answer	Desperately need	Good	Not sure	Effectiveness
0121	No		Yes	All mosquitoes	Both are correct	Females	Females feed on blood, carrying dengue virus.	Not answer	Not answer	Help reduce mosquito populations in households/communities	Not answer	Not sure	Not sure	Useless	Not sure	Good	Interested	Environmental safety
0122	No		Yes	Not answer	Not answer	Not answer	Not answer	Not answer	Not answer	Not answer	Not answer	Not sure	Not sure	Not sure	Not sure	Moderate	Interested	Human safety
0123	Yes	Municipal officer	Yes	Aedes spp.	Both are correct	Both are correct	Females feed on blood, carrying dengue virus.	Sterile mosquitoes are able to resist germs.	Sterile mosquitoes are not able to produce offspring.	Reduce the risk of Dengue / Chikungunya / Zika	Every week	Agree	No	Equally	Need	Good	Interested	Human safety
0124	Yes		Not answer	Not answer	Not answer	Not answer	Males do not feed on blood, only nectar.	Not answer	Not answer	Not answer	Not answer	Not sure	Not sure	More useful	Need	Good	Interested	Human safety
0125	Not answer		Not answer	All mosquitoes	Low dose irradiation	Males	Males do not feed on blood, only nectar.	Sterile mosquitoes are able to resist germs.	Sterile mosquitoes can produce offspring.	Not answer	Every week	Strongly agree	Not answer	Not answer	Not answer	Very good	Not answer	Not answer
0126	No		Yes	All mosquitoes	Both are correct	Both are correct	Females feed on blood, carrying dengue virus.	Both 1 and 3 are correct	Both 3 and 4 are correct	Reduce the risk of Dengue / Chikungunya / Zika	Every week	Agree	Yes	Equally	Desperately need	Moderate	Interested	Environmental safety
0127	No		Yes	All mosquitoes	Both are correct	Both are correct	Females feed on blood, carrying dengue virus.	Both 1 and 3 are correct	Both 3 and 4 are correct	Reduce the risk of Dengue / Chikungunya / Zika	Every week	Agree	Yes	Equally	Desperately need	Moderate	Interested	Environmental safety
0128	No		Yes	Not answer	Not answer	Not answer	Not sure	Not answer	Not answer	Not answer	Not answer	Not sure	Not answer	Not answer	Not answer	Moderate	Interested	Human safety
0129	No		Yes	Not answer	Not answer	Not answer	Females feed on blood, carrying dengue virus.	Not answer	Not answer	Not answer	Not answer	Not answer	Not answer	Not answer	Not answer	Not good	Extremely interested	Human safety
0130	No		Yes	All mosquitoes	Both are correct	Both are correct	Females feed on blood, carrying dengue virus.	Sterile mosquitoes can mate with wild mosquitoes but cannot produce offspring	Sterile mosquitoes are not able to produce offspring.	Both 1 and 2 are correct.	Every week	Strongly agree	Yes	More useful	Desperately need	Very good	Interested	Price & cost effectiveness
0131	No		Yes	Not answer	Not answer	Not answer	Not answer	Not answer	Sterile mosquitoes are not able to produce offspring.	Help reduce mosquito populations in households/communities	Every week	Agree	Not answer	Not answer	Need	Very good	Extremely interested	Human safety
0132	No		Yes	All mosquitoes	Low dose irradiation	Males	All of the above	Sterile mosquitoes are able to resist germs.	Sterile mosquitoes can produce offspring.	Not answer	Every week	Strongly agree	Not answer	Not answer	Desperately need	Very good	Extremely interested	Not answer
0133	Not answer		Not sure	Not answer	Not answer	Not answer	Females feed on blood, carrying dengue virus.	Not answer	Not answer	Reduce the risk of Dengue / Chikungunya / Zika	Not answer	Not sure	Yes	Not sure	Not sure	Good	Not sure	Environmental safety
0134	Yes	Municipal officer	Yes	Not answer	Not answer	Not answer	Females feed on blood, carrying dengue virus.	Not answer	Both 3 and 4 are correct	Both 1 and 2 are correct.	Not answer	Not answer	Not sure	Equally	Not answer	Good	Not answer	Not answer
0135	Not answer		Not answer	All mosquitoes	Not answer	Males	Males do not feed on blood, only nectar.	Not answer	Not answer	Not answer	Every week	Not answer	Not answer	Not answer	Desperately need	Very good	Not answer	Not answer
0136	Yes	Municipal officer/Municipal officer/Leaflet/flyer	Not answer	Not answer	Not answer	Not answer	Not answer	Not answer	Sterile mosquitoes are not able to produce offspring.	Help reduce mosquito populations in households/communities	Every week	Agree	Yes	More useful	Desperately need	Very good	Extremely interested	Animal safety
0137	Yes	Municipal officer/Billboard	Yes	All mosquitoes	Both are correct	Females	Females feed on blood, carrying dengue virus.	Sterile mosquitoes can mate with wild mosquitoes but cannot produce offspring	Sterile mosquitoes are not able to produce offspring.	Both 1 and 2 are correct.	Every week	Agree	Yes	More useful	Need	Very good	Extremely interested	Price & cost effectiveness
0138	Not answer		Not answer	All mosquitoes	Low dose irradiation	Males	Males do not feed on blood, only nectar.	Sterile mosquitoes are able to resist germs.	Sterile mosquitoes can produce offspring.	Not answer	Every week	Not answer	Not answer	Not answer	Not answer	Very good	Not answer	Not answer
0139	No		Yes	Aedes spp.	Both are correct	Both are correct	Males do not feed on blood, only nectar.	Not answer	Not answer	Help reduce mosquito populations in households/communities	Not answer	Strongly agree	Yes	More useful	Need	Good	Interested	Price & cost effectiveness
0140	No		Yes	Aedes spp.	Not answer	Males	Not sure	Not answer	Not answer	Both 1 and 2 are correct.	Every week	Not sure	Not sure	More useful	Desperately need	Very good	Not sure	Environmental safety
0141	No		Yes	Not answer	Not answer	Males	Not answer	Not answer	Sterile mosquitoes are not able to produce offspring.	Both 1 and 2 are correct.	Every two weeks	Not sure	Not sure	Equally	Need	Good	Not sure	Environmental safety
0142	No		Not sure	Not answer	Not answer	Not answer	Females feed on blood, carrying dengue virus.	Not answer	Not answer	Not answer	Not answer	Agree	Not answer	Not sure	Not answer	Good	Not sure	Human safety
0143	No		Yes	Not answer	Not answer	Not answer	Not answer	Not answer	Not answer	Both 1 and 2 are correct.	Not answer	Agree	Yes	More useful	Desperately need	Good	Extremely interested	Effectiveness
0144	Yes	Others	Yes	All mosquitoes	Not answer	Not answer	Not answer	Not answer	Not answer	Both 1 and 2 are correct.	Every week	Strongly agree	Yes	More useful	Desperately need	Very good	Extremely interested	Human safety
0145	Yes	Local newspapers	Yes	Not answer	Not answer	Not answer	Not answer	Not answer	Not answer	Not answer	Not answer	Not answer	Not answer	Not answer	Not sure	Good	Not sure	Effectiveness
0146	Yes	Leaflet/flyer/Village broadcast tower/Leaflet/flyer	Not answer	Culex spp.	Both are correct	Not answer	Females feed on blood, carrying dengue virus.	Not answer	Both 3 and 4 are correct	Both 1 and 2 are correct.	Every two weeks	Not sure	No	More useful	Need	Good	Interested	Human safety
0147	Yes	Leaflet/flyer	Yes	Aedes spp.	Not answer	Both are correct	Males have thick and long antennae.	All are correct	Both 3 and 4 are correct	Both 1 and 2 are correct.	Every week	Agree	Yes	Less useful	Not require	Moderate	Interested	Price & cost effectiveness
0148	No		Yes	Not answer	Not answer	Not answer	Not answer	Not answer	Not answer	Not answer	Not answer	Strongly agree	Yes	More useful	Desperately need	Good	Interested	Price & cost effectiveness
0149	No		Not answer	Not answer	Not answer	Not answer	Not answer	Not answer	Not answer	Not answer	Not answer	Not answer	Not answer	Not answer	Not answer	Good	Interested	Price & cost effectiveness
0150	Yes	Municipal officer	Yes	All mosquitoes	Not answer	Both are correct	Not sure	Not answer	Not answer	Not answer	Not answer	Not answer	Not answer	Not answer	Not answer	Not good	Not answer	Not answer
0151	No		Not sure	All mosquitoes	Both are correct	Both are correct	Females feed on blood, carrying dengue virus.	Not answer	Not answer	Not answer	Not sure	Agree	Yes	More useful	Desperately need	Very good	Extremely interested	Environmental safety
0152	Yes	Others	Yes	Not answer	Not answer	Not answer	Not answer	All are correct	Both 3 and 4 are correct	Both 1 and 2 are correct.	Every week	Not answer	Not answer	Not answer	Not answer	Moderate	Not answer	Not answer
0153	No		Not sure	Not answer	Not answer	Not answer	Not answer	Not answer	Not answer	Not answer	Not answer	Not sure	Not sure	Not sure	Not answer	Good	Not answer	Not answer
0154	Yes	Village broadcast tower/Leaflet/flyer	Yes	All mosquitoes	Both are correct	Both are correct	Females feed on blood, carrying dengue virus.	Both 1 and 3 are correct	Both 3 and 4 are correct	Help reduce mosquito populations in households/communities	Every week	Strongly agree	Yes	More useful	Desperately need	Good	Extremely interested	Human safety
0155	Yes	Leaflet/flyer	Yes	Aedes spp.	Low dose irradiation	Males	Females feed on blood, carrying dengue virus.	Both 1 and 3 are correct	Sterile mosquitoes are only male.	Both 1 and 2 are correct.	Not sure	Agree	Not sure	Not sure	Desperately need	Moderate	Not sure	Human safety
0156	No		Yes	All mosquitoes	Both are correct	Both are correct	Females feed on blood, carrying dengue virus.	Both 1 and 3 are correct	Both 3 and 4 are correct	Both 1 and 2 are correct.	Every week	Not sure	Not sure	More useful	Desperately need	Very good	Extremely interested	Price & cost effectiveness
0157	Not answer		Not answer	Not answer	Not answer	Not answer	Not answer	Not answer	Not answer	Not answer	Not answer	Not answer	Not answer	Not answer	Not answer	Not answer	Not answer	Not answer
0158	Not answer		Not answer	Not answer	Not answer	Not answer	Not answer	Not answer	Not answer	Not answer	Not answer	Not answer	Not answer	Not answer	Not answer	Not answer	Not answer	Not answer
0159	Yes		Yes	Not answer	Not answer	Not answer	Males do not feed on blood, only nectar.	Not answer	Not answer	Not answer	Every two weeks	Not sure	No	Not answer	Not answer	Absolutely not good	Not sure	Not answer
0160	No		Not sure	Aedes spp.	Both are correct	Not answer	Not answer	All are correct	Both 3 and 4 are correct	Both 1 and 2 are correct.	Every two weeks	Not sure	Not answer	Not sure	Not sure	Moderate	Not sure	Human safety
0161	Not answer		Not answer	All mosquitoes	Not answer	Males	Males do not feed on blood, only nectar.	Both 1 and 3 are correct	Sterile mosquitoes can produce offspring.	Not answer	Every week	Not answer	Not answer	Not answer	Not answer	Very good	Not answer	Not answer
0162	Not answer		Not answer	All mosquitoes	Both are correct	Males	Males do not feed on blood, only nectar.	Sterile mosquitoes are able to resist germs.	Sterile mosquitoes can produce offspring.	Help reduce mosquito populations in households/communities	Every week	Strongly agree	Not answer	Not answer	Not answer	Very good	Not answer	Not answer
0163	Yes	Village broadcast tower	Yes	Aedes spp.	Both are correct	Both are correct	All of the above	Both 1 and 3 are correct	Both 3 and 4 are correct	Help reduce mosquito populations in households/communities	Not sure	Agree	Not sure	More useful	Desperately need	Moderate	Interested	Animal safety
0164	Yes		Yes	Not answer	Not answer	Not answer	Males do not feed on blood, only nectar.	Not answer	Not answer	Not answer	Not sure	Not sure	Not answer	Not answer	Not answer	Moderate	Not sure	Not answer
0165	No		Yes	Aedes spp.	Both are correct	Both are correct	Males have thick and long antennae.	All are correct	Both 3 and 4 are correct	Not answer	Not sure	Agree	Yes	More useful	Need	Good	Interested	Environmental safety
0166	Yes	Leaflet/flyer/Others	Yes	Aedes spp.	Both are correct	Both are correct	All of the above	All are correct	Sterile mosquitoes are only female.	Both 1 and 2 are correct.	Not sure	Agree	Yes	More useful	Need	Good	Interested	Environmental safety
0167	Yes	Village broadcast tower/Leaflet/flyer/Others	Yes	Aedes spp.	Both are correct	Both are correct	Females feed on blood, carrying dengue virus.	All are correct	Both 3 and 4 are correct	Both 1 and 2 are correct.	Not answer	Agree	Yes	More useful	Need	Good	Interested	Environmental safety
0168	Yes	Leaflet/flyer	Yes	All mosquitoes	Low dose irradiation	Males	Males do not feed on blood, only nectar.	Sterile mosquitoes can mate with wild mosquitoes but cannot produce offspring	Both 3 and 4 are correct	Both 1 and 2 are correct.	Not answer	Not sure	Not sure	Not answer	Not sure	Good	Not sure	Not answer
0169	No		Not sure	Not answer	Not answer	Not answer	Males have thick and long antennae.	Not answer	Not answer	Both 1 and 2 are correct.	Not sure	Agree	Not answer	Not answer	Desperately need	Good	Interested	Human safety
0170	No		Yes	Aedes spp.	Not answer	Not answer	Not answer	Not answer	Not answer	Help reduce mosquito populations in households/communities	Every two weeks	Agree	Yes	More useful	Not answer	Very good	Interested	Effectiveness
0171	Yes	Municipal officer/Billboard/Leaflet/flyer	Yes	All mosquitoes	Both are correct	Both are correct	Females feed on blood, carrying dengue virus.	All are correct	Both 3 and 4 are correct	Both 1 and 2 are correct.	Not sure	Not sure	Not sure	Not sure	Desperately need	Very good	Extremely interested	Price & cost effectiveness
0172	Yes		Not answer	Not answer	Not answer	Not answer	Males do not feed on blood, only nectar.	Not answer	Not answer	Not answer	Every two weeks	Not sure	No	Not answer	Not answer	Not good	Not sure	Not answer
0173	Yes	Village broadcast tower/Municipal officer	Yes	All mosquitoes	Both are correct	Both are correct	Females feed on blood, carrying dengue virus.	All are correct	Both 3 and 4 are correct	Both 1 and 2 are correct.	Every week	Strongly agree	Not sure	Not sure	Desperately need	Very good	Extremely interested	Price & cost effectiveness
0174	No		Yes	All mosquitoes	Both are correct	Not answer	Not answer	Both 1 and 3 are correct	Not answer	Both 1 and 2 are correct.	Every week	Strongly agree	Yes	More useful	Need	Moderate	Not answer	Effectiveness
0175	No		No	Aedes spp.	Not answer	Not answer	Males have thick and long antennae.	Not answer	Not answer	Not answer	Not answer	Not answer	Not answer	Not answer	Not answer	Not good	Not answer	Not answer
0176	No		Yes	All mosquitoes	Both are correct	Not answer	Not answer	Not answer	Not answer	Both 1 and 2 are correct.	Every week	Strongly agree	Yes	More useful	Need	Moderate	Interested	Price & cost effectiveness
0177	No		Yes	All mosquitoes	Both are correct	Both are correct	All of the above	All are correct	Both 3 and 4 are correct	Both 1 and 2 are correct.	Not answer	Not sure	Not sure	Not sure	Not sure	Moderate	Interested	Price & cost effectiveness
0178	No		Yes	All mosquitoes	Both are correct	Both are correct	Females feed on blood, carrying dengue virus.	Not answer	Not answer	Not answer	Not answer	Agree	Not answer	Not answer	Desperately need	Very good	Interested	Environmental safety
0179	No		Not sure	Not answer	Not answer	Not answer	Not sure	Not answer	Not answer	Not answer	Every week	Strongly agree	Not sure	Equally	Need	Very good	Interested	Environmental safety
0180	No		Not sure	All mosquitoes	Both are correct	Both are correct	Females feed on blood, carrying dengue virus.	Not answer	Sterile mosquitoes are not able to produce offspring.	Both 1 and 2 are correct.	Not sure	Agree	Yes	More useful	Desperately need	Good	Not sure	Price & cost effectiveness
0181	Yes		Yes	Not answer	Not answer	Males	Males do not feed on blood, only nectar.	Sterile mosquitoes can mate with wild mosquitoes but cannot produce offspring	Sterile mosquitoes are only male.	Reduce the risk of Dengue / Chikungunya / Zika	Not answer	Not answer	No	Not answer	Need	Good	Interested	Not answer
0182	Not answer		Not answer	All mosquitoes	Low dose irradiation	Males	All of the above	Sterile mosquitoes are able to resist germs.	Sterile mosquitoes can produce offspring.	Help reduce mosquito populations in households/communities	Every week	Strongly agree	Not answer	More useful	Desperately need	Very good	Not answer	Effectiveness
0183	Yes	Others	Yes	Not answer	Not answer	Males	Females feed on blood, carrying dengue virus.	Sterile mosquitoes are unable to mate with wild mosquitoes.	Sterile mosquitoes are not able to produce offspring.	Help reduce mosquito populations in households/communities	Not answer	Not answer	Not answer	More useful	Not answer	Good	Not answer	Environmental safety
0184	Yes	Municipal officer	Yes	Not answer	Inject bacteria that resist Dengue / Chikungunya / Zika viruses into the mosquito.	Both are correct	Females feed on blood, carrying dengue virus.	Both 1 and 3 are correct	Sterile mosquitoes are not able to produce offspring.	Help reduce mosquito populations in households/communities	Not sure	Strongly agree	Not sure	Not sure	Desperately need	Very good	Interested	Human safety
0185	No		Not answer	Not answer	Not answer	Not answer	Males do not feed on blood, only nectar.	All are correct	Both 3 and 4 are correct	Both 1 and 2 are correct.	Every two weeks	Not answer	Not answer	Not answer	Desperately need	Moderate	Interested	Price & cost effectiveness
0186	Yes		Yes	Not answer	Not answer	Not answer	Males do not feed on blood, only nectar.	Sterile mosquitoes can mate with wild mosquitoes but cannot produce offspring	Sterile mosquitoes are only male.	Reduce the risk of Dengue / Chikungunya / Zika	Not answer	Not answer	No	Not sure	Need	Not answer	Interested	Not answer
0187	Yes	Local newspapers/Village broadcast tower	Yes	All mosquitoes	Both are correct	Both are correct	Males do not feed on blood, only nectar.	Sterile mosquitoes are able to resist germs.	Sterile mosquitoes are not able to produce offspring.	Help reduce mosquito populations in households/communities	Every week	Agree	Yes	Equally	Need	Good	Extremely interested	Environmental safety
0188	Yes	Local newspapers/Village broadcast tower	Yes	Aedes spp.	Not answer	Females	Males do not feed on blood, only nectar.	Sterile mosquitoes are able to resist germs.	Not answer	Not answer	Every two weeks	Strongly agree	Yes	Equally	Need	Good	Interested	Environmental safety
0189	Yes		Yes	Not answer	Not answer	Males	Not answer	Sterile mosquitoes can mate with wild mosquitoes but cannot produce offspring	Sterile mosquitoes are only male.	Reduce the risk of Dengue / Chikungunya / Zika	Not answer	Not answer	Not answer	Not answer	Need	Not answer	Interested	Not answer
0190	Not answer		Not answer	All mosquitoes	Not answer	Males	Not answer	Not answer	Not answer	Not answer	Not answer	Not answer	Not answer	Not answer	Not answer	Very good	Not answer	Not answer
0191	Not answer		Not answer	All mosquitoes	Not answer	Males	Not answer	Not answer	Not answer	Not answer	Not answer	Not answer	Not answer	Not answer	Not answer	Very good	Not answer	Not answer
0192	Not answer		Not answer	All mosquitoes	Both are correct	Males	Females do not have thick and long antennae.	Both 1 and 3 are correct	Sterile mosquitoes can produce offspring.	Help reduce mosquito populations in households/communities	Not answer	Strongly agree	Not answer	More useful	Desperately need	Very good	Not answer	Not answer
0193	Yes	Local newspapers	Yes	All mosquitoes	Both are correct	Females	Males do not feed on blood, only nectar.	Not answer	Not answer	Not answer	Not answer	Not sure	Yes	Not sure	Need	Moderate	Interested	Not answer
0194	No		Yes	Aedes spp.	Both are correct	Both are correct	Females feed on blood, carrying dengue virus.	Not answer	Both 3 and 4 are correct	Not answer	Not answer	Agree	Yes	More useful	Need	Good	Interested	Environmental safety
0195	No		Not sure	Not answer	Not answer	Females	Males do not feed on blood, only nectar.	Sterile mosquitoes are able to resist germs.	Not answer	Not answer	Not answer	Strongly agree	Yes	Useless	Need	Good	Interested	Not answer
0196	No		Yes	Aedes spp.	Both are correct	Both are correct	All of the above	All are correct	Both 3 and 4 are correct	Not answer	Not answer	Agree	Yes	More useful	Need	Good	Interested	Environmental safety
0197	Yes	Leaflet/flyer/Others	Yes	Aedes spp.	Both are correct	Both are correct	All of the above	All are correct	Both 3 and 4 are correct	Both 1 and 2 are correct.	Not sure	Agree	Yes	More useful	Not answer	Very good	Interested	Environmental safety
0198	Not answer		Not answer	Not answer	Not answer	Not answer	Not sure	Sterile mosquitoes are able to resist germs.	Sterile mosquitoes are not able to produce offspring.	Both 1 and 2 are correct.	Not answer	Not sure	Not answer	Not answer	Need	Moderate	Interested	Environmental safety
0199	Yes		Yes	Not answer	Not answer	Males	Males do not feed on blood, only nectar.	Sterile mosquitoes can mate with wild mosquitoes but cannot produce offspring	Sterile mosquitoes are only male.	Reduce the risk of Dengue / Chikungunya / Zika	Not answer	Not answer	No	Not answer	Need	Good	Interested	Not answer
0200	Yes	Village broadcast tower/Leaflet/flyer	Yes	Aedes spp.	Both are correct	Both are correct	All of the above	All are correct	Both 3 and 4 are correct	Both 1 and 2 are correct.	Not sure	Agree	Not sure	More useful	Not sure	Moderate	Interested	Human safety
0201	Yes	Leaflet/flyer/Others	Yes	Aedes spp.	Both are correct	Both are correct	All of the above	All are correct	Both 3 and 4 are correct	Both 1 and 2 are correct.	Not sure	Agree	Yes	More useful	Need	Very good	Interested	Environmental safety
0202	Yes	Leaflet/flyer	Yes	Aedes spp.	Both are correct	Both are correct	All of the above	All are correct	Both 3 and 4 are correct	Both 1 and 2 are correct.	Every week	Agree	Not sure	More useful	Need	Good	Interested	Human safety
0203	Yes	Local newspapers	Yes	All mosquitoes	Both are correct	Both are correct	All of the above	Both 1 and 3 are correct	Both 3 and 4 are correct	Both 1 and 2 are correct.	Every two weeks	Strongly agree	Yes	More useful	Desperately need	Good	Extremely interested	Price & cost effectiveness
0204	Yes	Local newspapers/Village broadcast tower	Yes	All mosquitoes	Both are correct	Both are correct	All of the above	Both 1 and 3 are correct	Both 3 and 4 are correct	Both 1 and 2 are correct.	Every month	Strongly agree	Yes	More useful	Desperately need	Very good	Extremely interested	Price & cost effectiveness
0205	Yes	Billboard	No	Aedes spp.	Low dose irradiation	Males	Males do not feed on blood, only nectar.	Sterile mosquitoes can mate with wild mosquitoes but cannot produce offspring	Both 3 and 4 are correct	Both 1 and 2 are correct.	Not sure	Not sure	Not sure	Less useful	Not sure	Moderate	Not sure	Price & cost effectiveness
0206	Not answer		Yes	Not answer	Both are correct	Not answer	Not answer	All are correct	Both 3 and 4 are correct	Not answer	Not sure	Agree	Not sure	More useful	Need	Very good	Interested	Environmental safety
0207	No		Not answer	Not answer	Not answer	Females	Not answer	Not answer	Not answer	Not answer	Not sure	Not sure	Not sure	Not sure	Not answer	Good	Interested	Human safety
0208	Yes	Others	Yes	All mosquitoes	Not answer	Not answer	Females feed on blood, carrying dengue virus.	Not answer	Not answer	Not answer	Not answer	Not answer	Not answer	Not answer	Not answer	Good	Interested	Effectiveness
0209	No		Yes	All mosquitoes	Both are correct	Not answer	Not answer	All are correct	Not answer	Not answer	Every two weeks	Agree	Yes	Equally	Desperately need	Moderate	Interested	Environmental safety
0210	No		Yes	All mosquitoes	Both are correct	Both are correct	All of the above	All are correct	Not answer	Both 1 and 2 are correct.	Every week	Not sure	Yes	More useful	Desperately need	Moderate	Extremely interested	Price & cost effectiveness
0211	Yes	Municipal officer	Yes	Aedes spp.	Not answer	Males	Females feed on blood, carrying dengue virus.	Both 1 and 3 are correct	Sterile mosquitoes are not able to produce offspring.	Both 1 and 2 are correct.	Every two weeks	Agree	Yes	More useful	Need	Good	Interested	Effectiveness
0212	Yes	Local newspapers	Yes	All mosquitoes	Inject bacteria that resist Dengue / Chikungunya / Zika viruses into the mosquito.	Both are correct	Females feed on blood, carrying dengue virus.	All are correct	Both 3 and 4 are correct	Both 1 and 2 are correct.	Every month	Agree	Yes	More useful	Need	Good	Interested	Effectiveness
0213	No		Yes	All mosquitoes	Both are correct	Both are correct	Females feed on blood, carrying dengue virus.	All are correct	Both 3 and 4 are correct	Reduce the risk of Dengue / Chikungunya / Zika	Every month	Not sure	Yes	More useful	Need	Very good	Interested	Effectiveness
0214	Yes	Village broadcast tower/Municipal officer	Yes	All mosquitoes	Both are correct	Both are correct	All of the above	All are correct	Both 3 and 4 are correct	Both 1 and 2 are correct.	Every two weeks	Agree	Yes	More useful	Need	Good	Extremely interested	Price & cost effectiveness
0215	No		No	All mosquitoes	Not answer	Not answer	Not answer	Not answer	Not answer	Both 1 and 2 are correct.	Not answer	Not answer	Not answer	Not answer	Not answer	Very good	Extremely interested	Human safety
0216	No		Not sure	Not answer	Not answer	Not answer	Not sure	Not answer	Not answer	Not answer	Every week	Strongly agree	Not sure	Equally	Need	Very good	Interested	Environmental safety
0217	No		Yes	All mosquitoes	Low dose irradiation	Females	Females feed on blood, carrying dengue virus.	All are correct	Sterile mosquitoes are not able to produce offspring.	Both 1 and 2 are correct.	Every week	Strongly agree	Yes	More useful	Desperately need	Very good	Extremely interested	Price & cost effectiveness
0218	Yes	Municipal officer	Yes	Aedes spp.	Not answer	Males	Females feed on blood, carrying dengue virus.	Not answer	Not answer	Not answer	Not answer	Not answer	Not answer	Not answer	Absolutely no need	Good	Interested	Effectiveness
0219	No		Yes	All mosquitoes	Inject bacteria that resist Dengue / Chikungunya / Zika viruses into the mosquito.	Both are correct	Males have thick and long antennae.	Sterile mosquitoes are able to resist germs.	Sterile mosquitoes are not able to produce offspring.	Both 1 and 2 are correct.	Not sure	Not sure	Not sure	Not sure	Need	Good	Interested	Human safety
0220	Yes	Others	Yes	Aedes spp.	Low dose irradiation	Females	More than one item	Sterile mosquitoes can mate with wild mosquitoes but cannot produce offspring	Sterile mosquitoes can produce offspring.	Help reduce mosquito populations in households/communities	Every month	Agree	No	Equally	Desperately need	Good	Interested	Effectiveness
0221	No		Yes	All mosquitoes	Both are correct	Females	More than one item	All are correct	Sterile mosquitoes can produce offspring.	Both 1 and 2 are correct.	Every two weeks	Not sure	Not sure	Not sure	Desperately need	Very good	Extremely interested	Effectiveness
0222	No		No	All mosquitoes	Not answer	Not answer	Not answer	Not answer	Not answer	Both 1 and 2 are correct.	Not answer	Strongly disagree	Not answer	Not answer	Not answer	Very good	Extremely interested	Human safety
0223	No		Not sure	All mosquitoes	Both are correct	Both are correct	Females feed on blood, carrying dengue virus.	Not answer	Sterile mosquitoes are not able to produce offspring.	Both 1 and 2 are correct.	Not sure	Agree	Yes	More useful	Desperately need	Good	Not sure	Price & cost effectiveness
0224	Yes		Yes	Not answer	Not answer	Not answer	Females feed on blood, carrying dengue virus.	Not answer	Not answer	Not answer	Not sure	Not sure	Not sure	Not sure	Need	Good	Interested	Effectiveness
0225	No		Not sure	All mosquitoes	Both are correct	Both are correct	Females feed on blood, carrying dengue virus.	Not answer	Sterile mosquitoes are not able to produce offspring.	Both 1 and 2 are correct.	Not sure	Agree	Yes	More useful	Desperately need	Good	Not sure	Price & cost effectiveness
0226	Not answer		Not sure	Not answer	Not answer	Not answer	Not answer	Not answer	Not answer	Not answer	Not answer	Not sure	Not answer	Not answer	Not answer	Not answer	Not answer	Not answer
0227	Yes		Not sure	Anopheles spp.	Not answer	Not answer	Females feed on blood, carrying dengue virus.	Not answer	Not answer	Not answer	Not sure	Not answer	Not sure	Not sure	Not answer	Not answer	Not sure	Not answer
0228	No		Yes	Anopheles spp.	Both are correct	Females	Females feed on blood, carrying dengue virus.	Both 1 and 3 are correct	Both 3 and 4 are correct	Both 1 and 2 are correct.	Every week	Strongly agree	Not sure	Equally	Need	Not answer	Interested	Effectiveness
0229	No		Yes	All mosquitoes	Not answer	Both are correct	Males have thick and long antennae.	Both 1 and 3 are correct	Sterile mosquitoes are not able to produce offspring.	Both 1 and 2 are correct.	Every two weeks	Not sure	Not sure	Equally	Not sure	Good	Interested	Human safety
0230	Yes		Yes	Not answer	Not answer	Not answer	Males do not feed on blood, only nectar.	Sterile mosquitoes can mate with wild mosquitoes but cannot produce offspring	Sterile mosquitoes are only male.	Reduce the risk of Dengue / Chikungunya / Zika	Not answer	Not answer	No	Not answer	Not answer	Good	Interested	Not answer
0231	Yes	Billboard	Yes	Aedes spp.	Inject bacteria that resist Dengue / Chikungunya / Zika viruses into the mosquito.	Both are correct	Males do not feed on blood, only nectar.	Not answer	Sterile mosquitoes are only female.	Not answer	Not sure	Strongly agree	Not sure	Equally	Need	Very good	Interested	Human safety
0232	Yes		Yes	Not answer	Not answer	Not answer	Males do not feed on blood, only nectar.	Sterile mosquitoes can mate with wild mosquitoes but cannot produce offspring	Sterile mosquitoes are only male.	Reduce the risk of Dengue / Chikungunya / Zika	Not answer	Not answer	No	Not answer	Not answer	Good	Interested	Not answer
0233	Not answer		Yes	Aedes spp.	Not answer	Males	Not answer	Not answer	Sterile mosquitoes are not able to produce offspring.	Help reduce mosquito populations in households/communities	Every two weeks	Agree	Yes	More useful	Not answer	Good	Extremely interested	Human safety
0234	Yes		Not sure	Not answer	Not answer	Not answer	Not sure	Not answer	Not answer	Not answer	Not answer	Not answer	Not sure	Not sure	Need	Moderate	Extremely interested	Human safety
0235	Yes		Yes	Not answer	Not answer	Males	Males do not feed on blood, only nectar.	Sterile mosquitoes can mate with wild mosquitoes but cannot produce offspring	Sterile mosquitoes are only male.	Not answer	Not answer	Not answer	No	Not answer	Need	Not answer	Interested	Not answer
0236	No		Not sure	All mosquitoes	Not answer	Not answer	Males do not feed on blood, only nectar.	Not answer	Not answer	Not answer	Not answer	Not sure	Not sure	Not sure	Not sure	Moderate	Not sure	Effectiveness
0237	No		Not answer	All mosquitoes	Not answer	Females	Males do not feed on blood, only nectar.	Sterile mosquitoes are able to resist germs.	Not answer	Not answer	Not sure	Not sure	Not sure	Not sure	Not answer	Good	Interested	Environmental safety
0238	Not answer		Not answer	Aedes spp.	Not answer	Females	Males do not feed on blood, only nectar.	Sterile mosquitoes are able to resist germs.	Not answer	All are wrong	Every two weeks	Not sure	Not sure	Not sure	Not sure	Moderate	Interested	Effectiveness
0239	Yes	Local newspapers/Village broadcast tower	Yes	Aedes spp.	Low dose irradiation	Females	Males do not feed on blood, only nectar.	Sterile mosquitoes are able to resist germs.	Not answer	Not answer	Not answer	Agree	Yes	Equally	Need	Moderate	Interested	Environmental safety
0240	Not answer		Yes	Not answer	Not answer	Males	Males do not feed on blood, only nectar.	Sterile mosquitoes are able to resist germs.	Not answer	Both 1 and 2 are correct.	Every week	Agree	Not sure	Equally	Not answer	Moderate	Not sure	Environmental safety
0241	Yes	Others	Yes	All mosquitoes	Not answer	Not answer	Males do not feed on blood, only nectar.	Not answer	Not answer	Not answer	Not answer	Not sure	Not sure	Not sure	Not sure	Very good	Interested	Effectiveness
0242	Yes	Municipal officer	Yes	Aedes spp.	Inject bacteria that resist Dengue / Chikungunya / Zika viruses into the mosquito.	Females	Females feed on blood, carrying dengue virus.	Sterile mosquitoes are able to resist germs.	Sterile mosquitoes are not able to produce offspring.	Help reduce mosquito populations in households/communities	Not sure	Strongly agree	No	More useful	Need	Good	Interested	Effectiveness
0243	Yes	Others	Yes	Aedes spp.	Both are correct	Males	Males have thick and long antennae.	Sterile mosquitoes are unable to mate with wild mosquitoes.	Sterile mosquitoes are not able to produce offspring.	Both 1 and 2 are correct.	Every month	Strongly agree	Yes	More useful	Desperately need	Very good	Extremely interested	Human safety
0244	Yes	Municipal officer	Yes	Not answer	Not answer	Not answer	Not answer	Not answer	Not answer	Not answer	Not answer	Not sure	Not sure	Equally	Need	Good	Extremely interested	Human safety
0245	Yes		Yes	Not answer	Not answer	Males	Males do not feed on blood, only nectar.	Sterile mosquitoes can mate with wild mosquitoes but cannot produce offspring	Sterile mosquitoes are only male.	Reduce the risk of Dengue / Chikungunya / Zika	Not answer	Not answer	No	Not answer	Need	Good	Not answer	Not answer
0246	No		No	Aedes spp.	Both are correct	Females	Males do not feed on blood, only nectar.	Sterile mosquitoes can mate with wild mosquitoes but cannot produce offspring	Sterile mosquitoes can produce offspring.	Reduce the risk of Dengue / Chikungunya / Zika	Every two weeks	Agree	Yes	Equally	Not sure	Moderate	Interested	Effectiveness
0247	Yes	Local newspapers/Leaflet/flyer	Yes	Aedes spp.	Not answer	Females	Males do not feed on blood, only nectar.	All are correct	Not answer	Not answer	Not answer	Strongly agree	Yes	More useful	Need	Moderate	Interested	Not answer
0248	No		Not sure	Not answer	Not answer	Not answer	Not answer	Not answer	All are wrong	Both 1 and 2 are correct.	Not answer	Not answer	Not answer	Not answer	Not answer	Absolutely not good	Not interested	Not answer
0249	Yes	Local newspapers	Yes	Aedes spp.	Both are correct	Females	Males do not feed on blood, only nectar.	Sterile mosquitoes are able to resist germs.	All are wrong	Both 1 and 2 are correct.	Every week	Strongly agree	Yes	More useful	Desperately need	Very good	Extremely interested	Effectiveness
0250	No		Not answer	Aedes spp.	Not answer	Females	Males do not feed on blood, only nectar.	Sterile mosquitoes are unable to mate with wild mosquitoes.	Sterile mosquitoes can produce offspring.	Help reduce mosquito populations in households/communities	Every week	Not sure	Not sure	Not sure	Desperately need	Moderate	Not sure	Not answer
0251	Yes	Village broadcast tower	Yes	Aedes spp.	Both are correct	Females	Males do not feed on blood, only nectar.	Sterile mosquitoes are able to resist germs.	Sterile mosquitoes are not able to produce offspring.	All are wrong	Not sure	Not sure	Not sure	Not answer	Not answer	Moderate	Not sure	Not answer
0252	Yes		Not answer	Aedes spp.	Both are correct	Females	More than one item	Sterile mosquitoes can mate with wild mosquitoes but cannot produce offspring	Sterile mosquitoes are not able to produce offspring.	Both 1 and 2 are correct.	Every two weeks	Agree	Yes	More useful	Need	Good	Interested	Price & cost effectiveness
0253	Not answer		Not answer	Aedes spp.	Low dose irradiation	Females	Males have thick and long antennae.	Not answer	Not answer	Not answer	Not answer	Not answer	Not answer	Not answer	Not answer	Not good	Not sure	Not answer
0254	No		Not answer	Not answer	Not answer	Not answer	Males do not feed on blood, only nectar.	Sterile mosquitoes are able to resist germs.	Not answer	Not answer	Every two weeks	Not sure	Not sure	Not sure	Need	Good	Interested	Environmental safety
0255	Yes	Village broadcast tower	Not sure	Not answer	Not answer	Males	Males do not feed on blood, only nectar.	Sterile mosquitoes are able to resist germs.	Not answer	Not answer	Every month	Agree	Not sure	Not sure	Not sure	Good	Not sure	Human safety
0256	Yes	Village broadcast tower	Yes	All mosquitoes	Both are correct	Females	Males do not feed on blood, only nectar.	Sterile mosquitoes are able to resist germs.	Not answer	Not answer	Not sure	Agree	Not answer	Not sure	Not sure	Moderate	Interested	Not answer
0257	Yes	Billboard	Yes	Aedes spp.	Both are correct	Females	Females feed on blood, carrying dengue virus.	Sterile mosquitoes can mate with wild mosquitoes but cannot produce offspring	Sterile mosquitoes are only male.	Reduce the risk of Dengue / Chikungunya / Zika	Every week	Strongly agree	Yes	More useful	Desperately need	Very good	Extremely interested	Price & cost effectiveness
0258	No		Yes	Not answer	Not answer	Not answer	Females feed on blood, carrying dengue virus.	All are correct	Not answer	Not answer	Not answer	Not answer	Not answer	Not answer	Not answer	Not good	Extremely interested	Price & cost effectiveness
0259	Not answer		Not answer	Not answer	Not answer	Not answer	Not answer	Not answer	Not answer	Not answer	Not answer	Not sure	Not sure	Not sure	Not sure	Moderate	Not sure	Not answer
0260	Yes	Local newspapers	Not sure	Not answer	Inject bacteria that resist Dengue / Chikungunya / Zika viruses into the mosquito.	Both are correct	Males do not feed on blood, only nectar.	Sterile mosquitoes are able to resist germs.	Sterile mosquitoes are only male.	Help reduce mosquito populations in households/communities	Every week	Agree	Yes	Not sure	Need	Good	Interested	Human safety
0261	Not answer		Yes	All mosquitoes	Not answer	Females	Males do not feed on blood, only nectar.	Not answer	Not answer	Not answer	Every two weeks	Not sure	Not sure	Not sure	Not sure	Moderate	Not sure	Not answer
0262	No		Not sure	Not answer	Not answer	Males	Males do not feed on blood, only nectar.	Sterile mosquitoes are able to resist germs.	Not answer	Not answer	Not sure	Not sure	Not sure	Not sure	Not sure	Not good	Not sure	Not answer
0263	Not answer		Not sure	Not answer	Not answer	Males	Males do not feed on blood, only nectar.	Sterile mosquitoes are able to resist germs.	Not answer	Not answer	Every week	Strongly agree	Not sure	Not sure	Not answer	Moderate	Not answer	Not answer
0264	No		Not answer	Not answer	Not answer	Not answer	Not sure	Not answer	Not answer	Not answer	Every month	Agree	Not sure	Not sure	Not sure	Moderate	Not sure	Not answer
0265	Yes	Leaflet/flyer	Yes	Aedes spp.	Not answer	Males	Females feed on blood, carrying dengue virus.	Not answer	Not answer	Both 1 and 2 are correct.	Not answer	Agree	Not sure	Not sure	Need	Not answer	Interested	Human safety
0266	Yes		Not answer	Not answer	Not answer	Not answer	Males do not feed on blood, only nectar.	Not answer	Not answer	Not answer	Every two weeks	Not sure	No	Not answer	Not answer	Not good	Not sure	Not answer
0267	Not answer		Not answer	Not answer	Not answer	Males	Males do not feed on blood, only nectar.	Not answer	Sterile mosquitoes can produce offspring.	Both 1 and 2 are correct.	Every two weeks	Agree	Yes	More useful	Not sure	Moderate	Not answer	Not answer
0268	No		Yes	Not answer	Not answer	Not answer	Males do not feed on blood, only nectar.	Not answer	Not answer	Not answer	Not answer	Not answer	Not answer	Not answer	Not answer	Good	Extremely interested	Human safety
0269	No		Not sure	All mosquitoes	Not answer	Males	Females feed on blood, carrying dengue virus.	Sterile mosquitoes can mate with wild mosquitoes but cannot produce offspring	Both 3 and 4 are correct	Both 1 and 2 are correct.	Every two weeks	Agree	Not sure	Not sure	Need	Moderate	Interested	Effectiveness
0270	Not answer		Yes	Not answer	Not answer	Males	Males have thick and long antennae.	Not answer	Not answer	Not answer	Every two weeks	Strongly agree	Yes	Not sure	Not sure	Not good	Strongly not interested	Not answer
0271	Yes	Others	Yes	Aedes spp.	Low dose irradiation	Males	Males do not feed on blood, only nectar.	Sterile mosquitoes can mate with wild mosquitoes but cannot produce offspring	Sterile mosquitoes can produce offspring.	Both 1 and 2 are correct.	Every week	Agree	No	More useful	Desperately need	Very good	Extremely interested	Price & cost effectiveness
0272	Yes	Municipal officer	Not answer	Aedes spp.	Not answer	Both are correct	Females feed on blood, carrying dengue virus.	Not answer	Not answer	Reduce the risk of Dengue / Chikungunya / Zika	Not sure	Not sure	Not sure	Not sure	Not sure	Moderate	Interested	Environmental safety
0273	Yes	Municipal officer	Yes	Aedes spp.	Not answer	Not answer	Females feed on blood, carrying dengue virus.	Not answer	Not answer	Both 1 and 2 are correct.	Not sure	Not sure	Not sure	Not sure	Need	Good	Interested	Effectiveness
0274	Yes		Yes	Not answer	Not answer	Both are correct	Females feed on blood, carrying dengue virus.	Not answer	Not answer	Both 1 and 2 are correct.	Not sure	Strongly agree	Not sure	Not answer	Not sure	Good	Extremely interested	Environmental safety
0275	Yes	Local newspapers/Village broadcast tower	Yes	Not answer	Not answer	Not answer	Females feed on blood, carrying dengue virus.	Sterile mosquitoes can mate with wild mosquitoes but cannot produce offspring	Not answer	Both 1 and 2 are correct.	Not sure	Agree	Not sure	More useful	Need	Good	Interested	Not answer
0276	Yes	Municipal officer	Not sure	Not answer	Not answer	Not answer	Females feed on blood, carrying dengue virus.	Not answer	Not answer	All are wrong	Not answer	Not answer	Yes	More useful	Not sure	Good	Not sure	Human safety
0277	No		Not answer	Not answer	Not answer	Not answer	Not answer	Not answer	Not answer	Not answer	Not answer	Not answer	Not answer	Not answer	Not answer	Not answer	Not answer	Not answer
0278	Yes	Village broadcast tower	Yes	Not answer	Both are correct	Females	Females feed on blood, carrying dengue virus.	All are correct	Both 3 and 4 are correct	Reduce the risk of Dengue / Chikungunya / Zika	Every week	Strongly agree	Yes	More useful	Need	Not answer	Interested	Effectiveness
0279	No		Not answer	Not answer	Not answer	Not answer	Not answer	Not answer	Not answer	Not answer	Not answer	Not answer	Not answer	Not answer	Not answer	Not answer	Not answer	Not answer
0280	Not answer		Not sure	Not answer	Not answer	Males	Males do not feed on blood, only nectar.	Not answer	Not answer	Not answer	Not answer	Not sure	Not answer	Not answer	Not sure	Moderate	Not sure	Not answer
0281	Yes	Others	Yes	Aedes spp.	Low dose irradiation	Females	More than one item	Sterile mosquitoes can mate with wild mosquitoes but cannot produce offspring	Sterile mosquitoes are not able to produce offspring.	Help reduce mosquito populations in households/communities	Every month	Agree	No	Equally	Desperately need	Good	Interested	Effectiveness
0282	Not answer		Not answer	Not answer	Not answer	Males	Males do not feed on blood, only nectar.	Sterile mosquitoes are able to resist germs.	Not answer	Not answer	Not sure	Not sure	Not sure	Not answer	Not answer	Moderate	Not sure	Not answer
0283	No		Not sure	Aedes spp.	Low dose irradiation	Females	Males have thick and long antennae.	Sterile mosquitoes can mate with wild mosquitoes but cannot produce offspring	Not answer	Not answer	Every week	Not sure	Not answer	Not sure	Not sure	Moderate	Extremely interested	Not answer
0284	Yes		Yes	Not answer	Not answer	Males	Females feed on blood, carrying dengue virus.	Not answer	Sterile mosquitoes can produce offspring.	Reduce the risk of Dengue / Chikungunya / Zika	Every two weeks	Not sure	Not sure	Not sure	Need	Good	Interested	Animal safety
0285	Not answer		Not sure	All mosquitoes	Low dose irradiation	Females	Males do not feed on blood, only nectar.	Sterile mosquitoes are able to resist germs.	Sterile mosquitoes are not able to produce offspring.	Help reduce mosquito populations in households/communities	Every two weeks	Not sure	Not sure	Not sure	Not answer	Moderate	Interested	Not answer
0286	Yes	Village broadcast tower/Municipal officer	Yes	Not answer	Not answer	Males	Males do not feed on blood, only nectar.	Sterile mosquitoes are able to resist germs.	Not answer	Not answer	Every two weeks	Agree	Not sure	Not sure	Need	Moderate	Interested	Human safety
0287	Yes	Local newspapers	Yes	All mosquitoes	Both are correct	Females	Males do not feed on blood, only nectar.	Sterile mosquitoes are able to resist germs.	Sterile mosquitoes are not able to produce offspring.	Reduce the risk of Dengue / Chikungunya / Zika	Every two weeks	Agree	Not sure	Not sure	Not sure	Moderate	Not answer	Not answer
0288	No		Not answer	Not answer	Not answer	Not answer	Not answer	Not answer	Not answer	Not answer	Not answer	Not answer	Not answer	Not answer	Not answer	Moderate	Extremely interested	Human safety
0289	No		Not answer	Not answer	Not answer	Not answer	Not answer	Not answer	Not answer	Not answer	Not answer	Not answer	Not answer	Not answer	Not answer	Moderate	Extremely interested	Human safety
0290	Yes	Municipal officer/Leaflet/flyer	Yes	Not answer	Not answer	Males	Males do not feed on blood, only nectar.	Sterile mosquitoes are unable to mate with wild mosquitoes.	Not answer	Not answer	Every month	Agree	Not sure	Not sure	Not sure	Good	Interested	Human safety
0291	No		Not answer	Not answer	Not answer	Not answer	Not answer	Not answer	Not answer	Not answer	Not answer	Not answer	Not answer	Not sure	Not answer	Moderate	Extremely interested	Human safety
0292	No		Not sure	Aedes spp.	Not answer	Not answer	Not sure	Not answer	Not answer	Not answer	Not answer	Not answer	Not sure	Not sure	Not answer	Good	Interested	Human safety
0293	Yes	Others	Yes	Aedes spp.	Low dose irradiation	Males	Males do not feed on blood, only nectar.	Sterile mosquitoes are unable to mate with wild mosquitoes.	Both 3 and 4 are correct	Both 1 and 2 are correct.	Every week	Strongly agree	Yes	More useful	Desperately need	Very good	Extremely interested	Price & cost effectiveness
0294	Yes	Others	No	Aedes spp.	Both are correct	Males	Females feed on blood, carrying dengue virus.	Not answer	Both 3 and 4 are correct	Both 1 and 2 are correct.	Every week	Not sure	Not sure	Not sure	Not sure	Moderate	Extremely interested	Price & cost effectiveness
0295	Yes	Others	Yes	Aedes spp.	Both are correct	Males	Females feed on blood, carrying dengue virus.	Sterile mosquitoes are unable to mate with wild mosquitoes.	Sterile mosquitoes are not able to produce offspring.	Both 1 and 2 are correct.	Every week	Not sure	Yes	More useful	Desperately need	Good	Interested	Price & cost effectiveness
0296	Yes		Not answer	Not answer	Not answer	Males	Males do not feed on blood, only nectar.	Not answer	Not answer	Not answer	Every two weeks	Agree	No	Not sure	Not sure	Not good	Not sure	Not answer
0297	Not answer		Not answer	Not answer	Not answer	Not answer	Not answer	Not answer	Not answer	Not answer	Not answer	Not answer	Not answer	Not answer	Not answer	Not answer	Not answer	Not answer
0298	Yes	Others	No	Aedes spp.	Not answer	Not answer	Not answer	Not answer	Not answer	Not answer	Not sure	Not sure	Not sure	Not sure	Need	Moderate	Interested	Price & cost effectiveness
0299	No		Yes	All mosquitoes	Not answer	Not answer	Females feed on blood, carrying dengue virus.	Not answer	Not answer	Help reduce mosquito populations in households/communities	Every week	Strongly agree	Yes	More useful	Desperately need	Very good	Extremely interested	Not answer
0300	No		Not answer	Not answer	Not answer	Not answer	Not sure	Not answer	Not answer	Not answer	Not answer	Not sure	Not sure	Not answer	Not answer	Not answer	Not answer	Not answer
0301	No		Yes	Aedes spp.	Both are correct	Both are correct	Males do not feed on blood, only nectar.	Both 1 and 3 are correct	Both 3 and 4 are correct	Both 1 and 2 are correct.	Not sure	Agree	Not sure	Not sure	Not answer	Very good	Extremely interested	Price & cost effectiveness
0302	Yes	Leaflet/flyer	Yes	Aedes spp.	Not answer	Males	Males do not feed on blood, only nectar.	Sterile mosquitoes are able to resist germs.	Not answer	Not answer	Every month	Not sure	Not answer	Not answer	Not answer	Moderate	Interested	Human safety
0303	Not answer		Not answer	All mosquitoes	Not answer	Not answer	Females feed on blood, carrying dengue virus.	Not answer	Not answer	Not answer	Not answer	Agree	Not sure	Not sure	Not require	Moderate	Interested	Human safety
0304	No		Yes	Aedes spp.	Both are correct	Both are correct	Males do not feed on blood, only nectar.	Both 1 and 3 are correct	Both 3 and 4 are correct	Both 1 and 2 are correct.	Not sure	Agree	Not sure	Not sure	Not answer	Very good	Extremely interested	Price & cost effectiveness
0305	No		Yes	Aedes spp.	Both are correct	Both are correct	Males do not feed on blood, only nectar.	Both 1 and 3 are correct	Both 3 and 4 are correct	Both 1 and 2 are correct.	Not sure	Agree	Not sure	Not sure	Not answer	Very good	Extremely interested	Price & cost effectiveness
0306	No		Yes	Aedes spp.	Both are correct	Males	Males do not feed on blood, only nectar.	Both 1 and 3 are correct	Both 3 and 4 are correct	Both 1 and 2 are correct.	Every week	Not sure	Not sure	Less useful	Not answer	Good	Interested	Human safety
0307	Not answer		Not answer	Aedes spp.	Not answer	Females	Females feed on blood, carrying dengue virus.	Not answer	Not answer	Not answer	Not answer	Not sure	Not answer	Not answer	Not answer	Moderate	Not sure	Environmental safety
0308	Yes		Not answer	Not answer	Not answer	Females	Not answer	Not answer	Not answer	Not answer	Not answer	Not answer	Not answer	Not answer	Not answer	Good	Interested	Environmental safety
0309	No		Not answer	Not answer	Not answer	Not answer	Not sure	Not answer	Not answer	Not answer	Not answer	Not sure	Not sure	Not answer	Not answer	Not answer	Not answer	Not answer
0310	No		No	Aedes spp.	Not answer	Males	Males do not feed on blood, only nectar.	Not answer	Both 3 and 4 are correct	Both 1 and 2 are correct.	Every month	Agree	No	Useless	Desperately need	Not good	Interested	Animal safety
0311	Not answer		Not answer	All mosquitoes	Not answer	Not answer	Females feed on blood, carrying dengue virus.	Not answer	Not answer	Not answer	Not answer	Agree	Not sure	Not sure	Not require	Moderate	Interested	Human safety
0312	Not answer		Not sure	Anopheles spp.	Inject bacteria that resist Dengue / Chikungunya / Zika viruses into the mosquito.	Females	Females feed on blood, carrying dengue virus.	Not answer	Not answer	Both 1 and 2 are correct.	Every month	Not sure	Not sure	Not answer	Not sure	Moderate	Interested	Environmental safety
0313	Yes	Village broadcast tower/Leaflet/flyer	Yes	Not answer	Not answer	Males	Males do not feed on blood, only nectar.	Not answer	Sterile mosquitoes are only male.	Help reduce mosquito populations in households/communities	Every two weeks	Not sure	Yes	Not sure	Need	Good	Not sure	Human safety
0314	Yes	Local newspapers/Billboard	Yes	Not answer	Not answer	Males	Males do not feed on blood, only nectar.	Sterile mosquitoes are able to resist germs.	Not answer	Not answer	Every two weeks	Not answer	Not sure	Not sure	Not sure	Good	Not answer	Not answer
0315	Not answer		Not sure	All mosquitoes	Inject bacteria that resist Dengue / Chikungunya / Zika viruses into the mosquito.	Males	Males do not feed on blood, only nectar.	Sterile mosquitoes are able to resist germs.	Not answer	Not answer	Every week	Not sure	Yes	Not sure	Need	Good	Not interested	Not answer
0316	Yes	Local newspapers	Not sure	All mosquitoes	Not answer	Males	Males do not feed on blood, only nectar.	Sterile mosquitoes are able to resist germs.	Sterile mosquitoes are not able to produce offspring.	Help reduce mosquito populations in households/communities	Every week	Agree	Not sure	Not sure	Not sure	Moderate	Not sure	Environmental safety
0317	No		Yes	All mosquitoes	Not answer	Not answer	Females feed on blood, carrying dengue virus.	Not answer	Not answer	Help reduce mosquito populations in households/communities	Every week	Strongly agree	Yes	More useful	Desperately need	Very good	Extremely interested	Not answer
0318	No		Not answer	Not answer	Not answer	Not answer	Not sure	Not answer	Not answer	Not answer	Not answer	Not sure	Not sure	Not answer	Not answer	Not answer	Not answer	Not answer
0319	Not answer		Not sure	Not answer	Not answer	Males	Females feed on blood, carrying dengue virus.	Both 1 and 3 are correct	Not answer	All are wrong	Every two weeks	Agree	Yes	Not sure	Need	Moderate	Not sure	Not answer
0320	Yes	Municipal officer	Not answer	Not answer	Not answer	Not answer	Females feed on blood, carrying dengue virus.	Not answer	Not answer	Not answer	Not answer	Disagree	Not sure	Not sure	Not sure	Good	Not interested	Not answer
0321	No		Not answer	Not answer	Not answer	Not answer	Not answer	Not answer	Not answer	Not answer	Not answer	Not answer	Not answer	Not answer	Not answer	Moderate	Extremely interested	Human safety
0322	Yes	Municipal officer	Yes	Aedes spp.	Low dose irradiation	Males	Males do not feed on blood, only nectar.	Sterile mosquitoes can mate with wild mosquitoes but cannot produce offspring	Sterile mosquitoes are not able to produce offspring.	Both 1 and 2 are correct.	Every week	Not sure	Yes	More useful	Need	Good	Interested	Human safety
0323	No		Not answer	Not answer	Not answer	Not answer	Not answer	Not answer	Not answer	Not answer	Not answer	Not answer	Not answer	Not answer	Not answer	Moderate	Extremely interested	Human safety
0324	No		Yes	Aedes spp.	Not answer	Not answer	Females feed on blood, carrying dengue virus.	Not answer	Not answer	Both 1 and 2 are correct.	Not answer	Agree	Yes	More useful	Not sure	Moderate	Not sure	Environmental safety
0325	No		Yes	Aedes spp.	Both are correct	Both are correct	Males do not feed on blood, only nectar.	Both 1 and 3 are correct	Both 3 and 4 are correct	Both 1 and 2 are correct.	Not sure	Agree	Not sure	Not sure	Not answer	Very good	Extremely interested	Price & cost effectiveness
0326	Not answer		Not answer	Not answer	Both are correct	Not answer	Males have thick and long antennae.	Both 1 and 3 are correct	Both 3 and 4 are correct	Both 1 and 2 are correct.	Not sure	Not answer	Not sure	Not sure	Not sure	Moderate	Not sure	Not answer
0327	No		Yes	Aedes spp.	Both are correct	Both are correct	Males do not feed on blood, only nectar.	Both 1 and 3 are correct	Both 3 and 4 are correct	Both 1 and 2 are correct.	Not sure	Agree	Not sure	Not sure	Not answer	Very good	Extremely interested	Price & cost effectiveness
0328	Not answer		Not answer	Not answer	Both are correct	Not answer	Males have thick and long antennae.	Both 1 and 3 are correct	Both 3 and 4 are correct	Both 1 and 2 are correct.	Not sure	Not sure	Not sure	Not sure	Not sure	Moderate	Not sure	Not answer
0329	No		Yes	Aedes spp.	Not answer	Females	Males have thick and long antennae.	Not answer	Not answer	Not answer	Not answer	Not answer	Not answer	Not answer	Not answer	Not answer	Not answer	Not answer
0330	Yes	Village broadcast tower	Not sure	Aedes spp.	Both are correct	Both are correct	Not answer	Both 1 and 3 are correct	Not answer	Not answer	Not answer	Not sure	Not sure	Not sure	Not answer	Not good	Not answer	Not answer
0331	No		Yes	Aedes spp.	Both are correct	Both are correct	Males do not feed on blood, only nectar.	Both 1 and 3 are correct	Both 3 and 4 are correct	Both 1 and 2 are correct.	Not sure	Agree	Not sure	Not sure	Not answer	Very good	Extremely interested	Price & cost effectiveness
0332	No		Not answer	Not answer	Not answer	Not answer	Males have thick and long antennae.	Both 1 and 3 are correct	Both 3 and 4 are correct	Both 1 and 2 are correct.	Not sure	Not sure	Not sure	Not sure	Not sure	Moderate	Not sure	Not answer
0333	No		Not sure	Aedes spp.	Not answer	Females	Not answer	Sterile mosquitoes are unable to mate with wild mosquitoes.	Sterile mosquitoes are only male.	Not answer	Every month	Not sure	Not answer	Not answer	Not answer	Moderate	Not answer	Not answer
0334	Not answer		Not answer	Aedes spp.	Not answer	Females	Females feed on blood, carrying dengue virus.	Not answer	Not answer	Not answer	Not answer	Not sure	Not answer	Not answer	Not answer	Moderate	Not sure	Environmental safety
0335	Yes		Not answer	Not answer	Not answer	Females	Not answer	Not answer	Not answer	Not answer	Not answer	Not answer	Not answer	Not answer	Not answer	Good	Interested	Environmental safety
0336	No		Not sure	Not answer	Not answer	Not answer	Not answer	Not answer	Not answer	Not answer	Not answer	Not answer	Not answer	Not sure	Not answer	Absolutely not good	Extremely interested	Human safety
0337	Not answer		Not answer	Not answer	Both are correct	Not answer	Males have thick and long antennae.	Both 1 and 3 are correct	Both 3 and 4 are correct	Both 1 and 2 are correct.	Not sure	Not sure	Not sure	Not sure	Not sure	Moderate	Not sure	Not answer
0338	Not answer		Yes	All mosquitoes	Both are correct	Males	More than one item	Sterile mosquitoes can mate with wild mosquitoes but cannot produce offspring	Both 3 and 4 are correct	Both 1 and 2 are correct.	Every two weeks	Agree	Yes	Equally	Need	Good	Interested	Environmental safety
0339	Not answer		Not answer	Not answer	Not answer	Not answer	Males do not feed on blood, only nectar.	Not answer	Not answer	Both 1 and 2 are correct.	Every two weeks	Not sure	Not sure	Not sure	Desperately need	Moderate	Interested	Human safety
0340	Yes		Not sure	Not answer	Not answer	Not answer	Females feed on blood, carrying dengue virus.	Not answer	Not answer	Not answer	Not sure	Not sure	Not sure	Less useful	Need	Good	Interested	Effectiveness
0341	Yes		Yes	All mosquitoes	Not answer	Females	Males do not feed on blood, only nectar.	Not answer	Not answer	Both 1 and 2 are correct.	Not sure	Not sure	No	Useless	Need	Good	Interested	Not answer
0342	No		Yes	Aedes spp.	Not answer	Not answer	Not answer	Not answer	Not answer	Not answer	Not answer	Not sure	Yes	More useful	Need	Good	Interested	Environmental safety
0343	No		Not sure	Not answer	Not answer	Not answer	Not sure	Not answer	Not answer	Not answer	Not sure	Not sure	Not answer	Not sure	Not answer	Not answer	Not sure	Not answer
0344	Yes		Yes	Aedes spp.	Not answer	Females	Females feed on blood, carrying dengue virus.	Sterile mosquitoes are unable to mate with wild mosquitoes.	Sterile mosquitoes are not able to produce offspring.	Help reduce mosquito populations in households/communities	Every week	Agree	Not sure	Not sure	Need	Good	Not sure	Human safety
0345	No		Yes	Aedes spp.	Not answer	Not answer	Not answer	Not answer	Not answer	Not answer	Not answer	Not sure	Yes	More useful	Need	Not answer	Interested	Price & cost effectiveness
0346	Not answer		Not sure	Not answer	Not answer	Not answer	Females feed on blood, carrying dengue virus.	Not answer	Not answer	Not answer	Not answer	Not sure	Not sure	Not sure	Not sure	Not answer	Not sure	Effectiveness
0347	Yes	Municipal officer	Not answer	Not answer	Not answer	Females	Females feed on blood, carrying dengue virus.	Not answer	Not answer	Help reduce mosquito populations in households/communities	Every week	Strongly agree	Yes	More useful	Desperately need	Good	Interested	Effectiveness
0348	No		Yes	Aedes spp.	Not answer	Not answer	Not sure	Not answer	Not answer	Not answer	Not answer	Not sure	Yes	More useful	Need	Good	Interested	Effectiveness
0349	Yes	Others	Not answer	Not answer	Not answer	Males	Females feed on blood, carrying dengue virus.	Not answer	Not answer	Help reduce mosquito populations in households/communities	Every week	Strongly agree	Yes	More useful	Desperately need	Very good	Interested	Effectiveness
0350	Yes	Billboard/Leaflet/flyer	Yes	Aedes spp.	Both are correct	Both are correct	Females feed on blood, carrying dengue virus.	Not answer	Not answer	Both 1 and 2 are correct.	Every week	Agree	Yes	Not sure	Need	Not good	Interested	Human safety
0351	Yes	Local newspapers/Billboard/Leaflet/flyer	Yes	Aedes spp.	Both are correct	Females	Females feed on blood, carrying dengue virus.	All are correct	Not answer	Both 1 and 2 are correct.	Every week	Strongly agree	Yes	More useful	Desperately need	Very good	Extremely interested	Not answer
0352	Yes	Local newspapers/Village broadcast tower/Municipal officer/Billboard	Yes	Aedes spp.	Low dose irradiation	Males	Females feed on blood, carrying dengue virus.	Sterile mosquitoes can mate with wild mosquitoes but cannot produce offspring	Sterile mosquitoes are only male.	Both 1 and 2 are correct.	Every two weeks	Strongly agree	Yes	More useful	Desperately need	Very good	Extremely interested	Environmental safety
0353	No		Yes	Aedes spp.	Both are correct	Not answer	Females feed on blood, carrying dengue virus.	Not answer	Sterile mosquitoes are not able to produce offspring.	Both 1 and 2 are correct.	Not answer	Not sure	Not sure	More useful	Not sure	Not answer	Not sure	Not answer
0354	Yes	Municipal officer/Billboard/Leaflet/flyer	Yes	Aedes spp.	Both are correct	Males	Females feed on blood, carrying dengue virus.	Sterile mosquitoes can mate with wild mosquitoes but cannot produce offspring	Sterile mosquitoes are only male.	Both 1 and 2 are correct.	Every week	Strongly agree	Yes	More useful	Desperately need	Very good	Extremely interested	Effectiveness
0355	Yes	Village broadcast tower	Yes	All mosquitoes	Low dose irradiation	Females	Females feed on blood, carrying dengue virus.	Both 1 and 3 are correct	Not answer	Both 1 and 2 are correct.	Not sure	Agree	Not sure	More useful	Need	Good	Interested	Animal safety
0356	Yes	Municipal officer	Yes	Not answer	Inject bacteria that resist Dengue / Chikungunya / Zika viruses into the mosquito.	Both are correct	Females feed on blood, carrying dengue virus.	All are correct	Both 3 and 4 are correct	Both 1 and 2 are correct.	Every week	Strongly agree	Yes	More useful	Not require	Good	Extremely interested	Animal safety
0357	Yes	Others	Not sure	Aedes spp.	Both are correct	Males	Females feed on blood, carrying dengue virus.	Not answer	Both 3 and 4 are correct	Both 1 and 2 are correct.	Every week	Agree	Yes	More useful	Need	Good	Interested	Price & cost effectiveness
0358	Yes	Municipal officer	Yes	Not answer	Inject bacteria that resist Dengue / Chikungunya / Zika viruses into the mosquito.	Both are correct	Females feed on blood, carrying dengue virus.	All are correct	Both 3 and 4 are correct	Both 1 and 2 are correct.	Every week	Strongly agree	Yes	More useful	Not require	Good	Extremely interested	Effectiveness
0359	No		Yes	Not answer	Not answer	Males	Not answer	Not answer	Sterile mosquitoes are not able to produce offspring.	Both 1 and 2 are correct.	Every two weeks	Not sure	Not sure	Equally	Need	Good	Not sure	Environmental safety
0360	No		Yes	Aedes spp.	Not answer	Females	More than one item	Not answer	Sterile mosquitoes are not able to produce offspring.	Both 1 and 2 are correct.	Every two weeks	Agree	Yes	More useful	Need	Good	Interested	Price & cost effectiveness
0361	Yes		Yes	Not answer	Not answer	Not answer	Males do not feed on blood, only nectar.	Not answer	Not answer	Not answer	Every two weeks	Not sure	No	Not answer	Not answer	Moderate	Not sure	Not answer
0362	No		Yes	All mosquitoes	Not answer	Females	Males do not feed on blood, only nectar.	Sterile mosquitoes are able to resist germs.	Sterile mosquitoes can produce offspring.	Reduce the risk of Dengue / Chikungunya / Zika	Every two weeks	Agree	No	Useless	Not sure	Moderate	Not sure	Price & cost effectiveness
[truncated: 38 more rows]

## Sheet: Part-III_WillingnessToPay
ID	Q58. When you are bitten by mosquitoes, did you or your family members perform any of the actions described in this list?	Q58. When your family members are bitten by mosquitoes, did you or your family members perform any of the actions described in this list?	Q59.1. Expenses for purchasing products for your own use	Q59.2. Expenses for seeing doctor / nurse	Q59.3. Expenses for visiting a specialized doctor	Q59.4. Other expenses	Q.60.1. Expense to repair leaking faucet and/or outdoor water pipe	Q.60.2. Expense to repair window and/or door screen	Q.60.3. Expense to add abate sand or larvicide in water containers inside and outside your household	Q.60.4. Expense to use insect trap and mosquito trap	Q.60.5.Expense to use mosquito repellent spray	Q.60.6. Expense to use mosquito repellent cream or mosquito repellent candle	Q.60.7. Other expenses	Q61. Imagine the following scenario and think of which methods you would use in that situation: If the release of sterile mosquitoes is approved by the governmental agency in Thailand in order to reduce natural populations of Aedes mosquitoes and to reduce the spread of Dengue, Chikungunya and Zika, and the cost will be at your own expense. Which of the following methods will you choose?	Q62. If sterile mosquitoes (1) are sold in the market, are you willing to pay for sterile mosquitoes (1)?	Q63. Are you willing to pay 5 baht for a sterile mosquito (1)?	Q64. Are you willing to pay 10 THB for a sterile mosquito (1)?	Q65. Are you willing to pay 15 THB for a sterile mosquito (1)?	Q66. Are you willing to pay 2.50 THB for a sterile mosquito (1)?	Q67. What is the maximum amount that you are willing to pay for each sterile mosquito (1)?	Q68. Please indicate the reason why you refuse to pay for sterile mosquitoes (1).	Q61. Imagine the following scenario and think of which methods you would use in that situation: If the release of sterile mosquitoes is approved by the governmental agency in Thailand in order to reduce natural populations of Aedes mosquitoes and to reduce the spread of Dengue, Chikungunya and Zika, and the cost will be at your own expense. Which of the following methods will you choose?	Q69. If sterile mosquitoes (2) are sold in the market, are you willing to pay for sterile mosquitoes (2)?	Q70. Are you willing to pay 5 baht for a sterile mosquito (2)?	Q71. Are you willing to pay 10 THB for a sterile mosquito (2)?	Q72. Are you willing to pay 15 THB for a sterile mosquito (2)?	Q73. Are you willing to pay 2.50 THB for a sterile mosquito (2)?	Q74. What is the maximum amount that you are willing to pay for each sterile mosquito (2)?	Q75. Please indicate the reason why you refuse to pay for sterile mosquitoes (2).
[truncated: 400 more rows]
